# Supplementary material for: Serologic evidence of crimean-congo hemorrhagic fever virus exposure among livestock and farmers in the Democratic Republic of the Congo
Source: PLoS Negl Trop Dis. 2025 Oct 24;19(10):e0013648. doi: 10.1371/journal.pntd.0013648 (PMC12578336; doi:10.1371/journal.pntd.0013648)
Supplement: S1 Data — (CSV) [file pntd.0013648.s001.csv]

id	farm_id	prov	species	sex	age	tick	lesion	bcs	facility_type	num_head	report	comingle	graze	cattle_housed	cattle_know	cattle_ticks	cattle_vax	cattle_vaxstock	cattle_meds	cattle_medstock	cattle_contact_bat	cattle_contact_rat	cattle_contact_mouse	cattle_contact_dog	cattle_contact_cat	cattle_contact_poultry	cattle_contact_monkey	pig_know	pigs_tick	pig_vax	pig_vaxstock	pig_meds	pig_medstock	pig_contact_bat	pig_contact_rat	pig_contact_mouse	pig_contact_dog	pig_contact_cat	pig_contact_poultry	pig_contact_monkey
1767	EQT_1	EQT	pig	male	adult	0	0	2	2	2	0	0	0	1	0	0	0	0	0	0	0	0	0	0	0	0	0	4	0	0	0	1	2	0	1	1	0	0	0	0
1787	EQT_1	EQT	pig	female	adult	0	0	3	2	2	0	0	0	1	0	0	0	0	0	0	0	0	0	0	0	0	0	4	0	0	0	1	2	0	1	1	0	0	0	0
1801	EQT_1	EQT	pig	female	adult	0	0	4	2	2	0	0	0	1	0	0	0	0	0	0	0	0	0	0	0	0	0	4	0	0	0	1	2	0	1	1	0	0	0	0
1832	EQT_1	EQT	pig	female	adult	0	1	3	2	2	0	0	0	1	0	0	0	0	0	0	0	0	0	0	0	0	0	4	0	0	0	1	2	0	1	1	0	0	0	0
1844	EQT_1	EQT	pig	female	adult	0	1	2	2	2	0	0	0	1	0	0	0	0	0	0	0	0	0	0	0	0	0	4	0	0	0	1	2	0	1	1	0	0	0	0
2049	EQT_10	EQT	cow	female	adult	0	1	3	2	2	0	0	1	1	0	1	0	0	1	0	0	1	1	0	0	0	0	1	0	0	0	1	2	0	1	1	0	0	0	0
2069	EQT_10	EQT	cow	male	adult	0	0	3	2	2	0	0	1	1	0	1	0	0	1	0	0	1	1	0	0	0	0	1	0	0	0	1	2	0	1	1	0	0	0	0
2076	EQT_10	EQT	pig	female	juvenile	0	0	3	2	2	0	0	1	1	0	1	0	0	1	0	0	1	1	0	0	0	0	1	0	0	0	1	2	0	1	1	0	0	0	0
2078	EQT_10	EQT	cow	male	juvenile	0	0	3	2	2	0	0	1	1	0	1	0	0	1	0	0	1	1	0	0	0	0	1	0	0	0	1	2	0	1	1	0	0	0	0
2082	EQT_10	EQT	cow	female	adult	0	0	3	2	2	0	0	1	1	0	1	0	0	1	0	0	1	1	0	0	0	0	1	0	0	0	1	2	0	1	1	0	0	0	0
2085	EQT_10	EQT	pig	female	adult	0	0	3	2	2	0	0	1	1	0	1	0	0	1	0	0	1	1	0	0	0	0	1	0	0	0	1	2	0	1	1	0	0	0	0
2087	EQT_10	EQT	cow	female	juvenile	0	0	3	2	2	0	0	1	1	0	1	0	0	1	0	0	1	1	0	0	0	0	1	0	0	0	1	2	0	1	1	0	0	0	0
2089	EQT_10	EQT	cow	male	juvenile	1	0	3	2	2	0	0	1	1	0	1	0	0	1	0	0	1	1	0	0	0	0	1	0	0	0	1	2	0	1	1	0	0	0	0
2102	EQT_10	EQT	cow	female	infant	0	0	2	2	2	0	0	1	1	0	1	0	0	1	0	0	1	1	0	0	0	0	1	0	0	0	1	2	0	1	1	0	0	0	0
2105	EQT_10	EQT	pig	female	adult	0	0	3	2	2	0	0	1	1	0	1	0	0	1	0	0	1	1	0	0	0	0	1	0	0	0	1	2	0	1	1	0	0	0	0
2106	EQT_10	EQT	cow	male	adult	0	0	3	2	2	0	0	1	1	0	1	0	0	1	0	0	1	1	0	0	0	0	1	0	0	0	1	2	0	1	1	0	0	0	0
2107	EQT_10	EQT	pig	female	juvenile	0	0	3	2	2	0	0	1	1	0	1	0	0	1	0	0	1	1	0	0	0	0	1	0	0	0	1	2	0	1	1	0	0	0	0
2109	EQT_10	EQT	cow	female	adult	1	0	3	2	2	0	0	1	1	0	1	0	0	1	0	0	1	1	0	0	0	0	1	0	0	0	1	2	0	1	1	0	0	0	0
2120	EQT_10	EQT	cow	female	adult	0	0	3	2	2	0	0	1	1	0	1	0	0	1	0	0	1	1	0	0	0	0	1	0	0	0	1	2	0	1	1	0	0	0	0
2121	EQT_10	EQT	cow	female	adult	0	0	3	2	2	0	0	1	1	0	1	0	0	1	0	0	1	1	0	0	0	0	1	0	0	0	1	2	0	1	1	0	0	0	0
2122	EQT_10	EQT	pig	female	adult	0	0	3	2	2	0	0	1	1	0	1	0	0	1	0	0	1	1	0	0	0	0	1	0	0	0	1	2	0	1	1	0	0	0	0
2137	EQT_10	EQT	cow	male	adult	1	0	3	2	2	0	0	1	1	0	1	0	0	1	0	0	1	1	0	0	0	0	1	0	0	0	1	2	0	1	1	0	0	0	0
2139	EQT_10	EQT	cow	female	adult	0	0	4	2	2	0	0	1	1	0	1	0	0	1	0	0	1	1	0	0	0	0	1	0	0	0	1	2	0	1	1	0	0	0	0
2141	EQT_10	EQT	cow	female	adult	0	0	4	2	2	0	0	1	1	0	1	0	0	1	0	0	1	1	0	0	0	0	1	0	0	0	1	2	0	1	1	0	0	0	0
2144	EQT_10	EQT	pig	male	adult	0	0	3	2	2	0	0	1	1	0	1	0	0	1	0	0	1	1	0	0	0	0	1	0	0	0	1	2	0	1	1	0	0	0	0
2146	EQT_10	EQT	cow	male	adult	0	0	4	2	2	0	0	1	1	0	1	0	0	1	0	0	1	1	0	0	0	0	1	0	0	0	1	2	0	1	1	0	0	0	0
2156	EQT_10	EQT	pig	female	adult	0	0	3	2	2	0	0	1	1	0	1	0	0	1	0	0	1	1	0	0	0	0	1	0	0	0	1	2	0	1	1	0	0	0	0
2159	EQT_10	EQT	cow	female	adult	0	0	4	2	2	0	0	1	1	0	1	0	0	1	0	0	1	1	0	0	0	0	1	0	0	0	1	2	0	1	1	0	0	0	0
2162	EQT_10	EQT	pig	male	juvenile	0	0	3	2	2	0	0	1	1	0	1	0	0	1	0	0	1	1	0	0	0	0	1	0	0	0	1	2	0	1	1	0	0	0	0
2163	EQT_10	EQT	cow	female	adult	0	0	4	2	2	0	0	1	1	0	1	0	0	1	0	0	1	1	0	0	0	0	1	0	0	0	1	2	0	1	1	0	0	0	0
2169	EQT_10	EQT	pig	female	adult	0	0	3	2	2	0	0	1	1	0	1	0	0	1	0	0	1	1	0	0	0	0	1	0	0	0	1	2	0	1	1	0	0	0	0
2027	EQT_11	EQT	pig	male	adult	0	0	3	2	1	1	0	0	1	0	0	0	0	0	0	0	0	0	0	0	0	0	2	0	0	0	1	2	1	1	0	0	0	1	0
2045	EQT_11	EQT	pig	female	juvenile	0	0	2	2	1	1	0	0	1	0	0	0	0	0	0	0	0	0	0	0	0	0	2	0	0	0	1	2	1	1	0	0	0	1	0
2046	EQT_11	EQT	pig	male	juvenile	0	0	3	2	1	1	0	0	1	0	0	0	0	0	0	0	0	0	0	0	0	0	2	0	0	0	1	2	1	1	0	0	0	1	0
2095	EQT_11	EQT	pig	male	adult	0	0	3	2	1	1	0	0	1	0	0	0	0	0	0	0	0	0	0	0	0	0	2	0	0	0	1	2	1	1	0	0	0	1	0
2142	EQT_11	EQT	pig	female	infant	0	1	2	2	1	1	0	0	1	0	0	0	0	0	0	0	0	0	0	0	0	0	2	0	0	0	1	2	1	1	0	0	0	1	0
2153	EQT_11	EQT	pig	female	adult	0	0	3	2	1	1	0	0	1	0	0	0	0	0	0	0	0	0	0	0	0	0	2	0	0	0	1	2	1	1	0	0	0	1	0
2158	EQT_11	EQT	pig	male	juvenile	0	0	3	2	1	1	0	0	1	0	0	0	0	0	0	0	0	0	0	0	0	0	2	0	0	0	1	2	1	1	0	0	0	1	0
2167	EQT_11	EQT	pig	female	infant	0	1	2	2	1	1	0	0	1	0	0	0	0	0	0	0	0	0	0	0	0	0	2	0	0	0	1	2	1	1	0	0	0	1	0
2172	EQT_11	EQT	pig	female	adult	0	0	3	2	1	1	0	0	1	0	0	0	0	0	0	0	0	0	0	0	0	0	2	0	0	0	1	2	1	1	0	0	0	1	0
2177	EQT_11	EQT	pig	female	infant	0	1	2	2	1	1	0	0	1	0	0	0	0	0	0	0	0	0	0	0	0	0	2	0	0	0	1	2	1	1	0	0	0	1	0
2031	EQT_12	EQT	cow	female	senior	1	0	4	2	3	0	1	1	1	1	1	0	0	1	0	0	1	1	0	0	0	0	0	0	0	0	0	0	0	0	0	0	0	0	0
2037	EQT_12	EQT	cow	female	adult	1	0	3	2	3	0	1	1	1	1	1	0	0	1	0	0	1	1	0	0	0	0	0	0	0	0	0	0	0	0	0	0	0	0	0
2041	EQT_12	EQT	cow	female	adult	1	0	3	2	3	0	1	1	1	1	1	0	0	1	0	0	1	1	0	0	0	0	0	0	0	0	0	0	0	0	0	0	0	0	0
2067	EQT_12	EQT	cow	female	juvenile	1	0	4	2	3	0	1	1	1	1	1	0	0	1	0	0	1	1	0	0	0	0	0	0	0	0	0	0	0	0	0	0	0	0	0
2074	EQT_12	EQT	cow	female	adult	1	0	4	2	3	0	1	1	1	1	1	0	0	1	0	0	1	1	0	0	0	0	0	0	0	0	0	0	0	0	0	0	0	0	0
2104	EQT_12	EQT	cow	female	juvenile	1	0	3	2	3	0	1	1	1	1	1	0	0	1	0	0	1	1	0	0	0	0	0	0	0	0	0	0	0	0	0	0	0	0	0
2113	EQT_12	EQT	cow	female	adult	1	0	3	2	3	0	1	1	1	1	1	0	0	1	0	0	1	1	0	0	0	0	0	0	0	0	0	0	0	0	0	0	0	0	0
2115	EQT_12	EQT	cow	female	adult	1	0	4	2	3	0	1	1	1	1	1	0	0	1	0	0	1	1	0	0	0	0	0	0	0	0	0	0	0	0	0	0	0	0	0
2117	EQT_12	EQT	cow	male	juvenile	1	0	2	2	3	0	1	1	1	1	1	0	0	1	0	0	1	1	0	0	0	0	0	0	0	0	0	0	0	0	0	0	0	0	0
2118	EQT_12	EQT	cow	male	juvenile	1	0	3	2	3	0	1	1	1	1	1	0	0	1	0	0	1	1	0	0	0	0	0	0	0	0	0	0	0	0	0	0	0	0	0
2123	EQT_12	EQT	cow	female	adult	1	0	3	2	3	0	1	1	1	1	1	0	0	1	0	0	1	1	0	0	0	0	0	0	0	0	0	0	0	0	0	0	0	0	0
2125	EQT_12	EQT	cow	female	adult	1	0	3	2	3	0	1	1	1	1	1	0	0	1	0	0	1	1	0	0	0	0	0	0	0	0	0	0	0	0	0	0	0	0	0
2128	EQT_12	EQT	cow	female	senior	1	0	3	2	3	0	1	1	1	1	1	0	0	1	0	0	1	1	0	0	0	0	0	0	0	0	0	0	0	0	0	0	0	0	0
2131	EQT_12	EQT	cow	female	adult	1	0	3	2	3	0	1	1	1	1	1	0	0	1	0	0	1	1	0	0	0	0	0	0	0	0	0	0	0	0	0	0	0	0	0
2133	EQT_12	EQT	cow	female	adult	1	0	3	2	3	0	1	1	1	1	1	0	0	1	0	0	1	1	0	0	0	0	0	0	0	0	0	0	0	0	0	0	0	0	0
2143	EQT_12	EQT	cow	male	juvenile	1	0	3	2	3	0	1	1	1	1	1	0	0	1	0	0	1	1	0	0	0	0	0	0	0	0	0	0	0	0	0	0	0	0	0
2145	EQT_12	EQT	cow	female	adult	1	0	2	2	3	0	1	1	1	1	1	0	0	1	0	0	1	1	0	0	0	0	0	0	0	0	0	0	0	0	0	0	0	0	0
2157	EQT_12	EQT	cow	female	adult	1	1	3	2	3	0	1	1	1	1	1	0	0	1	0	0	1	1	0	0	0	0	0	0	0	0	0	0	0	0	0	0	0	0	0
2161	EQT_12	EQT	cow	female	adult	1	0	3	2	3	0	1	1	1	1	1	0	0	1	0	0	1	1	0	0	0	0	0	0	0	0	0	0	0	0	0	0	0	0	0
2170	EQT_12	EQT	cow	female	adult	1	0	4	2	3	0	1	1	1	1	1	0	0	1	0	0	1	1	0	0	0	0	0	0	0	0	0	0	0	0	0	0	0	0	0
2171	EQT_12	EQT	cow	female	juvenile	1	0	3	2	3	0	1	1	1	1	1	0	0	1	0	0	1	1	0	0	0	0	0	0	0	0	0	0	0	0	0	0	0	0	0
2173	EQT_12	EQT	cow	female	juvenile	1	1	2	2	3	0	1	1	1	1	1	0	0	1	0	0	1	1	0	0	0	0	0	0	0	0	0	0	0	0	0	0	0	0	0
2180	EQT_12	EQT	cow	female	juvenile	1	0	4	2	3	0	1	1	1	1	1	0	0	1	0	0	1	1	0	0	0	0	0	0	0	0	0	0	0	0	0	0	0	0	0
2066	EQT_13	EQT	pig	female	juvenile	0	1	3	2	1	0	0	0	1	0	0	0	0	0	0	0	0	0	0	0	0	0	1	0	0	0	0	0	0	1	1	0	0	0	0
2080	EQT_13	EQT	pig	female	adult	0	0	3	2	1	0	0	0	1	0	0	0	0	0	0	0	0	0	0	0	0	0	1	0	0	0	0	0	0	1	1	0	0	0	0
2088	EQT_13	EQT	pig	female	adult	0	1	3	2	1	0	0	0	1	0	0	0	0	0	0	0	0	0	0	0	0	0	1	0	0	0	0	0	0	1	1	0	0	0	0
2132	EQT_13	EQT	pig	female	adult	0	0	3	2	1	0	0	0	1	0	0	0	0	0	0	0	0	0	0	0	0	0	1	0	0	0	0	0	0	1	1	0	0	0	0
2148	EQT_13	EQT	pig	male	adult	0	0	3	2	1	0	0	0	1	0	0	0	0	0	0	0	0	0	0	0	0	0	1	0	0	0	0	0	0	1	1	0	0	0	0
2164	EQT_13	EQT	pig	female	adult	0	0	4	2	1	0	0	0	1	0	0	0	0	0	0	0	0	0	0	0	0	0	1	0	0	0	0	0	0	1	1	0	0	0	0
2029	EQT_14	EQT	pig	male	adult	0	0	4
2032	EQT_14	EQT	pig	female	juvenile	0	0	3
2035	EQT_14	EQT	pig	female	juvenile	0	0	2
2065	EQT_14	EQT	pig	female	juvenile	0	0	2
2071	EQT_14	EQT	pig	male	adult	0	0	3
2075	EQT_14	EQT	pig	male	juvenile	0	0	3
2100	EQT_14	EQT	pig	female	adult	0	0	3
2116	EQT_14	EQT	pig	female	juvenile	0	0	2
2124	EQT_14	EQT	pig	male	juvenile	0	0	2
2127	EQT_14	EQT	pig	female	juvenile	0	0	2
2135	EQT_14	EQT	pig	female	juvenile	0	0	2
2152	EQT_14	EQT	pig	female	juvenile	0	0	2
2155	EQT_14	EQT	pig	female	adult	0	0	2
2168	EQT_14	EQT	pig	male	juvenile	0	0	2
2179	EQT_14	EQT	pig	female	adult	0	0	2
2015	EQT_15	EQT	cow	female	infant	0	0	3	2	2	1	1	1	1	2	1	0	0	1	0	1	1	0	1	0	1	0	0	0	0	0	0	0	0	0	0	0	0	0	0
2021	EQT_15	EQT	cow	female	adult	1	1	3	2	2	1	1	1	1	2	1	0	0	1	0	1	1	0	1	0	1	0	0	0	0	0	0	0	0	0	0	0	0	0	0
2022	EQT_15	EQT	cow	female	juvenile	1	1	3	2	2	1	1	1	1	2	1	0	0	1	0	1	1	0	1	0	1	0	0	0	0	0	0	0	0	0	0	0	0	0	0
2026	EQT_15	EQT	cow	female	adult	0	0	4	2	2	1	1	1	1	2	1	0	0	1	0	1	1	0	1	0	1	0	0	0	0	0	0	0	0	0	0	0	0	0	0
2048	EQT_15	EQT	cow	female	adult	0	0	4	2	2	1	1	1	1	2	1	0	0	1	0	1	1	0	1	0	1	0	0	0	0	0	0	0	0	0	0	0	0	0	0
2061	EQT_15	EQT	cow	female	adult	0	0	3	2	2	1	1	1	1	2	1	0	0	1	0	1	1	0	1	0	1	0	0	0	0	0	0	0	0	0	0	0	0	0	0
2062	EQT_15	EQT	cow	female	adult	0	0	4	2	2	1	1	1	1	2	1	0	0	1	0	1	1	0	1	0	1	0	0	0	0	0	0	0	0	0	0	0	0	0	0
2063	EQT_15	EQT	cow	female	adult	0	1	4	2	2	1	1	1	1	2	1	0	0	1	0	1	1	0	1	0	1	0	0	0	0	0	0	0	0	0	0	0	0	0	0
2068	EQT_15	EQT	cow	female	adult	1	1	3	2	2	1	1	1	1	2	1	0	0	1	0	1	1	0	1	0	1	0	0	0	0	0	0	0	0	0	0	0	0	0	0
2072	EQT_15	EQT	cow	female	adult	0	0	3	2	2	1	1	1	1	2	1	0	0	1	0	1	1	0	1	0	1	0	0	0	0	0	0	0	0	0	0	0	0	0	0
2084	EQT_15	EQT	cow	female	adult	0	0	3	2	2	1	1	1	1	2	1	0	0	1	0	1	1	0	1	0	1	0	0	0	0	0	0	0	0	0	0	0	0	0	0
2119	EQT_15	EQT	cow	male	adult	0	0	4	2	2	1	1	1	1	2	1	0	0	1	0	1	1	0	1	0	1	0	0	0	0	0	0	0	0	0	0	0	0	0	0
2126	EQT_15	EQT	cow	female	adult	0	0	3	2	2	1	1	1	1	2	1	0	0	1	0	1	1	0	1	0	1	0	0	0	0	0	0	0	0	0	0	0	0	0	0
2129	EQT_15	EQT	cow	female	adult	0	0	3	2	2	1	1	1	1	2	1	0	0	1	0	1	1	0	1	0	1	0	0	0	0	0	0	0	0	0	0	0	0	0	0
2147	EQT_15	EQT	cow	male	infant	1	0	3	2	2	1	1	1	1	2	1	0	0	1	0	1	1	0	1	0	1	0	0	0	0	0	0	0	0	0	0	0	0	0	0
2166	EQT_15	EQT	cow	female	adult	0	0	4	2	2	1	1	1	1	2	1	0	0	1	0	1	1	0	1	0	1	0	0	0	0	0	0	0	0	0	0	0	0	0	0
2175	EQT_15	EQT	cow	female	adult	0	0	3	2	2	1	1	1	1	2	1	0	0	1	0	1	1	0	1	0	1	0	0	0	0	0	0	0	0	0	0	0	0	0	0
2178	EQT_15	EQT	cow	male	juvenile	0	0	3	2	2	1	1	1	1	2	1	0	0	1	0	1	1	0	1	0	1	0	0	0	0	0	0	0	0	0	0	0	0	0	0
2023	EQT_16	EQT	cow	female	adult	1	1	4	2	3	0	1	1	1	2	1	0	0	1	0	1	1	1	1	0	1	0	0	0	0	0	0	0	0	0	0	0	0	0	0
2024	EQT_16	EQT	cow	male	adult	1	1	3	2	3	0	1	1	1	2	1	0	0	1	0	1	1	1	1	0	1	0	0	0	0	0	0	0	0	0	0	0	0	0	0
2028	EQT_16	EQT	cow	female	adult	1	0	4	2	3	0	1	1	1	2	1	0	0	1	0	1	1	1	1	0	1	0	0	0	0	0	0	0	0	0	0	0	0	0	0
2090	EQT_16	EQT	cow	female	adult	1	0	4	2	3	0	1	1	1	2	1	0	0	1	0	1	1	1	1	0	1	0	0	0	0	0	0	0	0	0	0	0	0	0	0
2134	EQT_16	EQT	cow	female	adult	1	0	5	2	3	0	1	1	1	2	1	0	0	1	0	1	1	1	1	0	1	0	0	0	0	0	0	0	0	0	0	0	0	0	0
2151	EQT_16	EQT	cow	male	adult	0	0	3	2	3	0	1	1	1	2	1	0	0	1	0	1	1	1	1	0	1	0	0	0	0	0	0	0	0	0	0	0	0	0	0
2165	EQT_16	EQT	cow	female	adult	1	1	4	2	3	0	1	1	1	2	1	0	0	1	0	1	1	1	1	0	1	0	0	0	0	0	0	0	0	0	0	0	0	0	0
1781	EQT_2	EQT	pig	female	adult	0	0	3	2	2	1	0	0	1	0	0	0	0	0	0	0	0	0	0	0	0	0	3	0	1	3	1	1	0	1	1	1	0	1	0
1824	EQT_2	EQT	pig	male	juvenile	0	0	2	2	2	1	0	0	1	0	0	0	0	0	0	0	0	0	0	0	0	0	3	0	1	3	1	1	0	1	1	1	0	1	0
1825	EQT_2	EQT	pig	female	infant	0	0	2	2	2	1	0	0	1	0	0	0	0	0	0	0	0	0	0	0	0	0	3	0	1	3	1	1	0	1	1	1	0	1	0
1842	EQT_2	EQT	pig	male	adult	0	0	3	2	2	1	0	0	1	0	0	0	0	0	0	0	0	0	0	0	0	0	3	0	1	3	1	1	0	1	1	1	0	1	0
1850	EQT_2	EQT	pig	female	adult	0	0	2	2	2	1	0	0	1	0	0	0	0	0	0	0	0	0	0	0	0	0	3	0	1	3	1	1	0	1	1	1	0	1	0
1868	EQT_2	EQT	pig	female	adult	0	1	2	2	2	1	0	0	1	0	0	0	0	0	0	0	0	0	0	0	0	0	3	0	1	3	1	1	0	1	1	1	0	1	0
1884	EQT_2	EQT	pig	female	adult	0	0	3	2	2	1	0	0	1	0	0	0	0	0	0	0	0	0	0	0	0	0	3	0	1	3	1	1	0	1	1	1	0	1	0
1890	EQT_2	EQT	pig	female	adult	0	1	2	2	2	1	0	0	1	0	0	0	0	0	0	0	0	0	0	0	0	0	3	0	1	3	1	1	0	1	1	1	0	1	0
1773	EQT_3	EQT	pig	female	juvenile	0	0	3	2	2	0	0	0	1	0	0	0	0	0	0	0	0	0	0	0	0	0	0	0	0	0	1	2	0	1	1	1	0	0	0
1776	EQT_3	EQT	pig	female	adult	0	0	3	2	2	0	0	0	1	0	0	0	0	0	0	0	0	0	0	0	0	0	0	0	0	0	1	2	0	1	1	1	0	0	0
1779	EQT_3	EQT	pig	male	juvenile	0	0	3	2	2	0	0	0	1	0	0	0	0	0	0	0	0	0	0	0	0	0	0	0	0	0	1	2	0	1	1	1	0	0	0
1785	EQT_3	EQT	pig	female	adult	0	0	4	2	2	0	0	0	1	0	0	0	0	0	0	0	0	0	0	0	0	0	0	0	0	0	1	2	0	1	1	1	0	0	0
1791	EQT_3	EQT	pig	male	adult	0	0	4	2	2	0	0	0	1	0	0	0	0	0	0	0	0	0	0	0	0	0	0	0	0	0	1	2	0	1	1	1	0	0	0
1793	EQT_3	EQT	pig	female	juvenile	0	0	2	2	2	0	0	0	1	0	0	0	0	0	0	0	0	0	0	0	0	0	0	0	0	0	1	2	0	1	1	1	0	0	0
1797	EQT_3	EQT	pig	male	juvenile	0	0	3	2	2	0	0	0	1	0	0	0	0	0	0	0	0	0	0	0	0	0	0	0	0	0	1	2	0	1	1	1	0	0	0
1826	EQT_3	EQT	pig	female	juvenile	0	0	4	2	2	0	0	0	1	0	0	0	0	0	0	0	0	0	0	0	0	0	0	0	0	0	1	2	0	1	1	1	0	0	0
1835	EQT_3	EQT	pig	female	adult	0	0	4	2	2	0	0	0	1	0	0	0	0	0	0	0	0	0	0	0	0	0	0	0	0	0	1	2	0	1	1	1	0	0	0
1851	EQT_3	EQT	pig	male	juvenile	0	0	4	2	2	0	0	0	1	0	0	0	0	0	0	0	0	0	0	0	0	0	0	0	0	0	1	2	0	1	1	1	0	0	0
1896	EQT_3	EQT	pig	female	juvenile	0	0	3	2	2	0	0	0	1	0	0	0	0	0	0	0	0	0	0	0	0	0	0	0	0	0	1	2	0	1	1	1	0	0	0
1766	EQT_4	EQT	cow	female	adult	1	0	4	2	3	1	1	1	1	0	1	0	0	1	1	0	1	0	1	0	1	0	0	0	0	0	0	0	0	0	0	0	0	0	0
1774	EQT_4	EQT	cow	male	infant	1	0	3	2	3	1	1	1	1	0	1	0	0	1	1	0	1	0	1	0	1	0	0	0	0	0	0	0	0	0	0	0	0	0	0
1804	EQT_4	EQT	cow	female	adult	0	0	3	2	3	1	1	1	1	0	1	0	0	1	1	0	1	0	1	0	1	0	0	0	0	0	0	0	0	0	0	0	0	0	0
1811	EQT_4	EQT	pig	male	infant	0	0	4	2	3	1	1	1	1	0	1	0	0	1	1	0	1	0	1	0	1	0	0	0	0	0	0	0	0	0	0	0	0	0	0
1834	EQT_4	EQT	cow	female	adult	0	1	4	2	3	1	1	1	1	0	1	0	0	1	1	0	1	0	1	0	1	0	0	0	0	0	0	0	0	0	0	0	0	0	0
1836	EQT_4	EQT	cow	male	infant	0	0	3	2	3	1	1	1	1	0	1	0	0	1	1	0	1	0	1	0	1	0	0	0	0	0	0	0	0	0	0	0	0	0	0
1839	EQT_4	EQT	pig	female	infant	0	0	4	2	3	1	1	1	1	0	1	0	0	1	1	0	1	0	1	0	1	0	0	0	0	0	0	0	0	0	0	0	0	0	0
1840	EQT_4	EQT	cow	male	juvenile	0	1	3	2	3	1	1	1	1	0	1	0	0	1	1	0	1	0	1	0	1	0	0	0	0	0	0	0	0	0	0	0	0	0	0
1853	EQT_4	EQT	cow	male	juvenile	1	0	3	2	3	1	1	1	1	0	1	0	0	1	1	0	1	0	1	0	1	0	0	0	0	0	0	0	0	0	0	0	0	0	0
1859	EQT_4	EQT	cow	male	infant	0	0	2	2	3	1	1	1	1	0	1	0	0	1	1	0	1	0	1	0	1	0	0	0	0	0	0	0	0	0	0	0	0	0	0
1862	EQT_4	EQT	cow	female	adult	1	1	3	2	3	1	1	1	1	0	1	0	0	1	1	0	1	0	1	0	1	0	0	0	0	0	0	0	0	0	0	0	0	0	0
1871	EQT_4	EQT	pig	female	adult	0	0	5	2	3	1	1	1	1	0	1	0	0	1	1	0	1	0	1	0	1	0	0	0	0	0	0	0	0	0	0	0	0	0	0
1886	EQT_4	EQT	cow	male	infant	0	0	3	2	3	1	1	1	1	0	1	0	0	1	1	0	1	0	1	0	1	0	0	0	0	0	0	0	0	0	0	0	0	0	0
1887	EQT_4	EQT	cow	female	adult	0	0	4	2	3	1	1	1	1	0	1	0	0	1	1	0	1	0	1	0	1	0	0	0	0	0	0	0	0	0	0	0	0	0	0
1888	EQT_4	EQT	cow	female	infant	0	0	3	2	3	1	1	1	1	0	1	0	0	1	1	0	1	0	1	0	1	0	0	0	0	0	0	0	0	0	0	0	0	0	0
1891	EQT_4	EQT	pig	female	juvenile	0	0	4	2	3	1	1	1	1	0	1	0	0	1	1	0	1	0	1	0	1	0	0	0	0	0	0	0	0	0	0	0	0	0	0
1905	EQT_4	EQT	cow	female	adult	1	0	4	2	3	1	1	1	1	0	1	0	0	1	1	0	1	0	1	0	1	0	0	0	0	0	0	0	0	0	0	0	0	0	0
1910	EQT_4	EQT	pig	male	juvenile	0	0	4	2	3	1	1	1	1	0	1	0	0	1	1	0	1	0	1	0	1	0	0	0	0	0	0	0	0	0	0	0	0	0	0
1911	EQT_4	EQT	cow	female	juvenile	0	0	2	2	3	1	1	1	1	0	1	0	0	1	1	0	1	0	1	0	1	0	0	0	0	0	0	0	0	0	0	0	0	0	0
1951	EQT_4	EQT	cow	female	adult	1	0	3	2	3	1	1	1	1	0	1	0	0	1	1	0	1	0	1	0	1	0	0	0	0	0	0	0	0	0	0	0	0	0	0
1812	EQT_5	EQT	pig	female	adult	0	0	3	2	2	0	0	1	1	0	0	0	0	0	0	0	0	0	0	0	0	0	1	0	1	3	1	3	0	1	0	0	1	1	0
1854	EQT_5	EQT	pig	male	juvenile	0	0	3	2	2	0	0	1	1	0	0	0	0	0	0	0	0	0	0	0	0	0	1	0	1	3	1	3	0	1	0	0	1	1	0
1885	EQT_5	EQT	pig	female	juvenile	0	0	3	2	2	0	0	1	1	0	0	0	0	0	0	0	0	0	0	0	0	0	1	0	1	3	1	3	0	1	0	0	1	1	0
1895	EQT_5	EQT	pig	female	adult	0	0	4	2	2	0	0	1	1	0	0	0	0	0	0	0	0	0	0	0	0	0	1	0	1	3	1	3	0	1	0	0	1	1	0
1914	EQT_5	EQT	pig	female	adult	0	0	3	2	2	0	0	1	1	0	0	0	0	0	0	0	0	0	0	0	0	0	1	0	1	3	1	3	0	1	0	0	1	1	0
1805	EQT_6	EQT	pig	female	juvenile	0	0	3	2	1	0	1	1	1	0	0	0	0	0	0	0	0	0	0	0	0	0	3	0	0	0	1	2	0	0	1	1	1	1	0
1856	EQT_6	EQT	pig	female	adult	0	0	4	2	1	0	1	1	1	0	0	0	0	0	0	0	0	0	0	0	0	0	3	0	0	0	1	2	0	0	1	1	1	1	0
1875	EQT_6	EQT	pig	male	juvenile	0	0	3	2	1	0	1	1	1	0	0	0	0	0	0	0	0	0	0	0	0	0	3	0	0	0	1	2	0	0	1	1	1	1	0
1883	EQT_6	EQT	pig	female	adult	0	0	3	2	1	0	1	1	1	0	0	0	0	0	0	0	0	0	0	0	0	0	3	0	0	0	1	2	0	0	1	1	1	1	0
1991	EQT_7	EQT	cow	female	adult	0	0	5	2	3	1	0	1	1	0	1	0	0	1	0	1	1	0	0	0	1	0	0	0	0	0	0	0	0	0	0	0	0	0	0
1992	EQT_7	EQT	cow	male	adult	0	0	5	2	3	1	0	1	1	0	1	0	0	1	0	1	1	0	0	0	1	0	0	0	0	0	0	0	0	0	0	0	0	0	0
1993	EQT_7	EQT	cow	female	adult	0	0	4	2	3	1	0	1	1	0	1	0	0	1	0	1	1	0	0	0	1	0	0	0	0	0	0	0	0	0	0	0	0	0	0
1994	EQT_7	EQT	cow	female	adult	1	0	4	2	3	1	0	1	1	0	1	0	0	1	0	1	1	0	0	0	1	0	0	0	0	0	0	0	0	0	0	0	0	0	0
1995	EQT_7	EQT	cow	female	adult	1	0	3	2	3	1	0	1	1	0	1	0	0	1	0	1	1	0	0	0	1	0	0	0	0	0	0	0	0	0	0	0	0	0	0
1996	EQT_7	EQT	cow	female	adult	1	0	3	2	3	1	0	1	1	0	1	0	0	1	0	1	1	0	0	0	1	0	0	0	0	0	0	0	0	0	0	0	0	0	0
1997	EQT_7	EQT	cow	female	adult	0	0	4	2	3	1	0	1	1	0	1	0	0	1	0	1	1	0	0	0	1	0	0	0	0	0	0	0	0	0	0	0	0	0	0
1998	EQT_7	EQT	cow	male	adult	0	0	3	2	3	1	0	1	1	0	1	0	0	1	0	1	1	0	0	0	1	0	0	0	0	0	0	0	0	0	0	0	0	0	0
2001	EQT_7	EQT	cow	female	adult	1	0	5	2	3	1	0	1	1	0	1	0	0	1	0	1	1	0	0	0	1	0	0	0	0	0	0	0	0	0	0	0	0	0	0
2002	EQT_7	EQT	cow	female	adult	1	0	5	2	3	1	0	1	1	0	1	0	0	1	0	1	1	0	0	0	1	0	0	0	0	0	0	0	0	0	0	0	0	0	0
2004	EQT_7	EQT	cow	female	adult	0	0	3	2	3	1	0	1	1	0	1	0	0	1	0	1	1	0	0	0	1	0	0	0	0	0	0	0	0	0	0	0	0	0	0
2005	EQT_7	EQT	cow	female	adult	1	0	3	2	3	1	0	1	1	0	1	0	0	1	0	1	1	0	0	0	1	0	0	0	0	0	0	0	0	0	0	0	0	0	0
2006	EQT_7	EQT	cow	female	adult	1	0	4	2	3	1	0	1	1	0	1	0	0	1	0	1	1	0	0	0	1	0	0	0	0	0	0	0	0	0	0	0	0	0	0
2008	EQT_7	EQT	cow	male	adult	0	0	4	2	3	1	0	1	1	0	1	0	0	1	0	1	1	0	0	0	1	0	0	0	0	0	0	0	0	0	0	0	0	0	0
2009	EQT_7	EQT	cow	male	infant	0	0	4	2	3	1	0	1	1	0	1	0	0	1	0	1	1	0	0	0	1	0	0	0	0	0	0	0	0	0	0	0	0	0	0
2011	EQT_7	EQT	cow	female	infant	1	0	3	2	3	1	0	1	1	0	1	0	0	1	0	1	1	0	0	0	1	0	0	0	0	0	0	0	0	0	0	0	0	0	0
2012	EQT_7	EQT	cow	female	adult	1	0	4	2	3	1	0	1	1	0	1	0	0	1	0	1	1	0	0	0	1	0	0	0	0	0	0	0	0	0	0	0	0	0	0
2013	EQT_7	EQT	cow	female	adult	1	0	3	2	3	1	0	1	1	0	1	0	0	1	0	1	1	0	0	0	1	0	0	0	0	0	0	0	0	0	0	0	0	0	0
2014	EQT_7	EQT	cow	male	infant	1	0	3	2	3	1	0	1	1	0	1	0	0	1	0	1	1	0	0	0	1	0	0	0	0	0	0	0	0	0	0	0	0	0	0
2018	EQT_7	EQT	cow	female	adult	0	0	5	2	3	1	0	1	1	0	1	0	0	1	0	1	1	0	0	0	1	0	0	0	0	0	0	0	0	0	0	0	0	0	0
2019	EQT_7	EQT	cow	male	infant	1	0	3	2	3	1	0	1	1	0	1	0	0	1	0	1	1	0	0	0	1	0	0	0	0	0	0	0	0	0	0	0	0	0	0
2020	EQT_7	EQT	cow	male	infant	0	0	3	2	3	1	0	1	1	0	1	0	0	1	0	1	1	0	0	0	1	0	0	0	0	0	0	0	0	0	0	0	0	0	0
1770	EQT_8	EQT	pig	female	infant	0	0	4	0	2	1	1	1	1	0	0	0	0	0	0	0	0	0	0	0	0	0	2	1	0	0	1	3	1	1	1	1	0	0	0
1777	EQT_8	EQT	pig	male	infant	1	1	2	0	2	1	1	1	1	0	0	0	0	0	0	0	0	0	0	0	0	0	2	1	0	0	1	3	1	1	1	1	0	0	0
1817	EQT_8	EQT	pig	female	adult	0	0	4	0	2	1	1	1	1	0	0	0	0	0	0	0	0	0	0	0	0	0	2	1	0	0	1	3	1	1	1	1	0	0	0
1870	EQT_8	EQT	pig	female	juvenile	0	0	3	0	2	1	1	1	1	0	0	0	0	0	0	0	0	0	0	0	0	0	2	1	0	0	1	3	1	1	1	1	0	0	0
1882	EQT_8	EQT	pig	female	adult	0	0	4	0	2	1	1	1	1	0	0	0	0	0	0	0	0	0	0	0	0	0	2	1	0	0	1	3	1	1	1	1	0	0	0
1999	EQT_8	EQT	pig	male	infant	0	0	3	0	2	1	1	1	1	0	0	0	0	0	0	0	0	0	0	0	0	0	2	1	0	0	1	3	1	1	1	1	0	0	0
2007	EQT_8	EQT	pig	female	infant	0	1	2	0	2	1	1	1	1	0	0	0	0	0	0	0	0	0	0	0	0	0	2	1	0	0	1	3	1	1	1	1	0	0	0
2016	EQT_8	EQT	pig	female	adult	0	0	4	0	2	1	1	1	1	0	0	0	0	0	0	0	0	0	0	0	0	0	2	1	0	0	1	3	1	1	1	1	0	0	0
2017	EQT_8	EQT	pig	female	adult	0	0	4	0	2	1	1	1	1	0	0	0	0	0	0	0	0	0	0	0	0	0	2	1	0	0	1	3	1	1	1	1	0	0	0
1771	EQT_9	EQT	pig	male	juvenile	0	0	3	2	2	1	0	0	1	0	0	0	0	0	0	0	0	0	0	0	0	0	0	0	1	2	1	1	0	0	0	0	0	0	0
1772	EQT_9	EQT	pig	female	infant	0	0	3	2	2	1	0	0	1	0	0	0	0	0	0	0	0	0	0	0	0	0	0	0	1	2	1	1	0	0	0	0	0	0	0
1800	EQT_9	EQT	pig	male	infant	0	0	2	2	2	1	0	0	1	0	0	0	0	0	0	0	0	0	0	0	0	0	0	0	1	2	1	1	0	0	0	0	0	0	0
1802	EQT_9	EQT	pig	male	infant	0	0	3	2	2	1	0	0	1	0	0	0	0	0	0	0	0	0	0	0	0	0	0	0	1	2	1	1	0	0	0	0	0	0	0
1831	EQT_9	EQT	pig	male	infant	0	0	3	2	2	1	0	0	1	0	0	0	0	0	0	0	0	0	0	0	0	0	0	0	1	2	1	1	0	0	0	0	0	0	0
1866	EQT_9	EQT	pig	male	juvenile	0	0	3	2	2	1	0	0	1	0	0	0	0	0	0	0	0	0	0	0	0	0	0	0	1	2	1	1	0	0	0	0	0	0	0
1873	EQT_9	EQT	pig	female	juvenile	0	0	2	2	2	1	0	0	1	0	0	0	0	0	0	0	0	0	0	0	0	0	0	0	1	2	1	1	0	0	0	0	0	0	0
1877	EQT_9	EQT	pig	male	adult	0	0	4	2	2	1	0	0	1	0	0	0	0	0	0	0	0	0	0	0	0	0	0	0	1	2	1	1	0	0	0	0	0	0	0
1880	EQT_9	EQT	pig	male	juvenile	0	0	3	2	2	1	0	0	1	0	0	0	0	0	0	0	0	0	0	0	0	0	0	0	1	2	1	1	0	0	0	0	0	0	0
1912	EQT_9	EQT	pig	male	juvenile	0	0	3	2	2	1	0	0	1	0	0	0	0	0	0	0	0	0	0	0	0	0	0	0	1	2	1	1	0	0	0	0	0	0	0
1918	EQT_9	EQT	pig	female	adult	0	0	2	2	2	1	0	0	1	0	0	0	0	0	0	0	0	0	0	0	0	0	0	0	1	2	1	1	0	0	0	0	0	0	0
2000	EQT_9	EQT	pig	male	juvenile	0	1	3	2	2	1	0	0	1	0	0	0	0	0	0	0	0	0	0	0	0	0	0	0	1	2	1	1	0	0	0	0	0	0	0
2010	EQT_9	EQT	pig	male	juvenile	0	0	4	2	2	1	0	0	1	0	0	0	0	0	0	0	0	0	0	0	0	0	0	0	1	2	1	1	0	0	0	0	0	0	0
2256	KAS_1	KAS	cow	female	infant	0	0	4	2	3	0	0	1	1	0	1	0	0	0	0	0	0	0	0	0	0	0	0	0	0	0	0	0	0	0	0	0	0	0	0
2260	KAS_1	KAS	cow	male	infant	1	0	4	2	3	0	0	1	1	0	1	0	0	0	0	0	0	0	0	0	0	0	0	0	0	0	0	0	0	0	0	0	0	0	0
2267	KAS_1	KAS	cow	female	adult	1	0	3	2	3	0	0	1	1	0	1	0	0	0	0	0	0	0	0	0	0	0	0	0	0	0	0	0	0	0	0	0	0	0	0
2268	KAS_1	KAS	cow	female	juvenile	1	0	4	2	3	0	0	1	1	0	1	0	0	0	0	0	0	0	0	0	0	0	0	0	0	0	0	0	0	0	0	0	0	0	0
2274	KAS_1	KAS	cow	female	adult	1	0	4	2	3	0	0	1	1	0	1	0	0	0	0	0	0	0	0	0	0	0	0	0	0	0	0	0	0	0	0	0	0	0	0
2280	KAS_1	KAS	cow	male	infant	1	0	4	2	3	0	0	1	1	0	1	0	0	0	0	0	0	0	0	0	0	0	0	0	0	0	0	0	0	0	0	0	0	0	0
2285	KAS_1	KAS	cow	male	adult	1	0	5	2	3	0	0	1	1	0	1	0	0	0	0	0	0	0	0	0	0	0	0	0	0	0	0	0	0	0	0	0	0	0	0
2297	KAS_1	KAS	cow	female	adult	1	0	4	2	3	0	0	1	1	0	1	0	0	0	0	0	0	0	0	0	0	0	0	0	0	0	0	0	0	0	0	0	0	0	0
2301	KAS_1	KAS	cow	female	juvenile	1	0	4	2	3	0	0	1	1	0	1	0	0	0	0	0	0	0	0	0	0	0	0	0	0	0	0	0	0	0	0	0	0	0	0
2317	KAS_1	KAS	cow	female	adult	0	0	4	2	3	0	0	1	1	0	1	0	0	0	0	0	0	0	0	0	0	0	0	0	0	0	0	0	0	0	0	0	0	0	0
2329	KAS_1	KAS	cow	female	infant	1	0	4	2	3	0	0	1	1	0	1	0	0	0	0	0	0	0	0	0	0	0	0	0	0	0	0	0	0	0	0	0	0	0	0
2331	KAS_1	KAS	cow	male	infant	1	0	3	2	3	0	0	1	1	0	1	0	0	0	0	0	0	0	0	0	0	0	0	0	0	0	0	0	0	0	0	0	0	0	0
2346	KAS_1	KAS	cow	female	adult	1	0	5	2	3	0	0	1	1	0	1	0	0	0	0	0	0	0	0	0	0	0	0	0	0	0	0	0	0	0	0	0	0	0	0
2349	KAS_1	KAS	cow	female	adult	1	0	4	2	3	0	0	1	1	0	1	0	0	0	0	0	0	0	0	0	0	0	0	0	0	0	0	0	0	0	0	0	0	0	0
2350	KAS_1	KAS	cow	male	infant	1	0	4	2	3	0	0	1	1	0	1	0	0	0	0	0	0	0	0	0	0	0	0	0	0	0	0	0	0	0	0	0	0	0	0
2366	KAS_1	KAS	cow	male	infant	1	0	4	2	3	0	0	1	1	0	1	0	0	0	0	0	0	0	0	0	0	0	0	0	0	0	0	0	0	0	0	0	0	0	0
2370	KAS_1	KAS	cow	female	infant	0	0	4	2	3	0	0	1	1	0	1	0	0	0	0	0	0	0	0	0	0	0	0	0	0	0	0	0	0	0	0	0	0	0	0
2377	KAS_1	KAS	cow	female	adult	1	0	4	2	3	0	0	1	1	0	1	0	0	0	0	0	0	0	0	0	0	0	0	0	0	0	0	0	0	0	0	0	0	0	0
2389	KAS_1	KAS	cow	female	adult	1	0	4	2	3	0	0	1	1	0	1	0	0	0	0	0	0	0	0	0	0	0	0	0	0	0	0	0	0	0	0	0	0	0	0
2397	KAS_1	KAS	cow	male	infant	0	0	4	2	3	0	0	1	1	0	1	0	0	0	0	0	0	0	0	0	0	0	0	0	0	0	0	0	0	0	0	0	0	0	0
2092	KAS_10	KAS	pig	female	juvenile	0	0	3
2194	KAS_10	KAS	pig	female	adult	0	0	3
2213	KAS_10	KAS	pig	female	adult	0	0	3
2220	KAS_10	KAS	pig	male	juvenile	0	0	2
2233	KAS_10	KAS	pig	female	adult	0	0	4
2240	KAS_10	KAS	pig	male	adult	0	0	3
2252	KAS_10	KAS	pig	female	adult	0	0	3
2253	KAS_10	KAS	pig	female	adult	0	0	3
2281	KAS_10	KAS	pig	male	adult	0	0	3
2289	KAS_10	KAS	pig	female	adult	0	0	4
2294	KAS_10	KAS	pig	female	adult	0	0	5
2310	KAS_10	KAS	pig	male	juvenile	0	0	3
2316	KAS_10	KAS	pig	female	adult	0	0	2
2320	KAS_10	KAS	pig	female	adult	0	0	4
2321	KAS_10	KAS	pig	female	adult	0	0	3
2334	KAS_10	KAS	pig	female	juvenile	0	0	3
2358	KAS_10	KAS	pig	male	juvenile	0	0	3
2392	KAS_10	KAS	pig	male	juvenile	0	0	2
2258	KAS_2	KAS	pig	female	juvenile	0	0	4	2	2	0	0	1	1	0	0	0	0	0	0	0	0	0	0	0	0	0	0	0	0	0	0	0	0	1	1	0	0	0	0
2263	KAS_2	KAS	pig	male	juvenile	0	0	3	2	2	0	0	1	1	0	0	0	0	0	0	0	0	0	0	0	0	0	0	0	0	0	0	0	0	1	1	0	0	0	0
2272	KAS_2	KAS	pig	female	adult	0	0	4	2	2	0	0	1	1	0	0	0	0	0	0	0	0	0	0	0	0	0	0	0	0	0	0	0	0	1	1	0	0	0	0
2327	KAS_2	KAS	pig	female	infant	0	0	4	2	2	0	0	1	1	0	0	0	0	0	0	0	0	0	0	0	0	0	0	0	0	0	0	0	0	1	1	0	0	0	0
2332	KAS_2	KAS	pig	male	juvenile	0	0	4	2	2	0	0	1	1	0	0	0	0	0	0	0	0	0	0	0	0	0	0	0	0	0	0	0	0	1	1	0	0	0	0
2337	KAS_2	KAS	pig	female	adult	0	0	4	2	2	0	0	1	1	0	0	0	0	0	0	0	0	0	0	0	0	0	0	0	0	0	0	0	0	1	1	0	0	0	0
2339	KAS_2	KAS	pig	male	juvenile	0	0	4	2	2	0	0	1	1	0	0	0	0	0	0	0	0	0	0	0	0	0	0	0	0	0	0	0	0	1	1	0	0	0	0
2341	KAS_2	KAS	pig	male	juvenile	0	0	4	2	2	0	0	1	1	0	0	0	0	0	0	0	0	0	0	0	0	0	0	0	0	0	0	0	0	1	1	0	0	0	0
2354	KAS_2	KAS	pig	female	juvenile	0	0	3	2	2	0	0	1	1	0	0	0	0	0	0	0	0	0	0	0	0	0	0	0	0	0	0	0	0	1	1	0	0	0	0
2363	KAS_2	KAS	pig	female	adult	0	0	4	2	2	0	0	1	1	0	0	0	0	0	0	0	0	0	0	0	0	0	0	0	0	0	0	0	0	1	1	0	0	0	0
2368	KAS_2	KAS	pig	female	adult	0	0	3	2	2	0	0	1	1	0	0	0	0	0	0	0	0	0	0	0	0	0	0	0	0	0	0	0	0	1	1	0	0	0	0
2369	KAS_2	KAS	pig	female	adult	0	0	4	2	2	0	0	1	1	0	0	0	0	0	0	0	0	0	0	0	0	0	0	0	0	0	0	0	0	1	1	0	0	0	0
2376	KAS_2	KAS	pig	male	juvenile	0	0	4	2	2	0	0	1	1	0	0	0	0	0	0	0	0	0	0	0	0	0	0	0	0	0	0	0	0	1	1	0	0	0	0
2379	KAS_2	KAS	pig	male	juvenile	0	0	4	2	2	0	0	1	1	0	0	0	0	0	0	0	0	0	0	0	0	0	0	0	0	0	0	0	0	1	1	0	0	0	0
2380	KAS_2	KAS	pig	male	adult	0	0	5	2	2	0	0	1	1	0	0	0	0	0	0	0	0	0	0	0	0	0	0	0	0	0	0	0	0	1	1	0	0	0	0
2383	KAS_2	KAS	pig	male	juvenile	0	0	4	2	2	0	0	1	1	0	0	0	0	0	0	0	0	0	0	0	0	0	0	0	0	0	0	0	0	1	1	0	0	0	0
2386	KAS_2	KAS	pig	female	infant	0	0	4	2	2	0	0	1	1	0	0	0	0	0	0	0	0	0	0	0	0	0	0	0	0	0	0	0	0	1	1	0	0	0	0
2390	KAS_2	KAS	pig	female	adult	0	0	4	2	2	0	0	1	1	0	0	0	0	0	0	0	0	0	0	0	0	0	0	0	0	0	0	0	0	1	1	0	0	0	0
2394	KAS_2	KAS	pig	male	juvenile	0	0	4	2	2	0	0	1	1	0	0	0	0	0	0	0	0	0	0	0	0	0	0	0	0	0	0	0	0	1	1	0	0	0	0
2396	KAS_2	KAS	pig	male	juvenile	0	0	4	2	2	0	0	1	1	0	0	0	0	0	0	0	0	0	0	0	0	0	0	0	0	0	0	0	0	1	1	0	0	0	0
2033	KAS_3	KAS	cow	female	infant	1	0	3	2	3	0	0	1	1	0	1	0	0	0	0	0	0	0	0	0	0	0	0	0	0	0	0	0	0	0	0	0	0	0	0
2208	KAS_3	KAS	cow	male	infant	1	0	4	2	3	0	0	1	1	0	1	0	0	0	0	0	0	0	0	0	0	0	0	0	0	0	0	0	0	0	0	0	0	0	0
2214	KAS_3	KAS	cow	male	infant	1	0	4	2	3	0	0	1	1	0	1	0	0	0	0	0	0	0	0	0	0	0	0	0	0	0	0	0	0	0	0	0	0	0	0
2227	KAS_3	KAS	cow	male	infant	1	0	4	2	3	0	0	1	1	0	1	0	0	0	0	0	0	0	0	0	0	0	0	0	0	0	0	0	0	0	0	0	0	0	0
2231	KAS_3	KAS	cow	female	adult	0	0	4	2	3	0	0	1	1	0	1	0	0	0	0	0	0	0	0	0	0	0	0	0	0	0	0	0	0	0	0	0	0	0	0
2251	KAS_3	KAS	cow	male	juvenile	1	0	4	2	3	0	0	1	1	0	1	0	0	0	0	0	0	0	0	0	0	0	0	0	0	0	0	0	0	0	0	0	0	0	0
2257	KAS_3	KAS	cow	female	adult	1	0	4	2	3	0	0	1	1	0	1	0	0	0	0	0	0	0	0	0	0	0	0	0	0	0	0	0	0	0	0	0	0	0	0
2261	KAS_3	KAS	cow	female	juvenile	0	0	4	2	3	0	0	1	1	0	1	0	0	0	0	0	0	0	0	0	0	0	0	0	0	0	0	0	0	0	0	0	0	0	0
2265	KAS_3	KAS	cow	male	infant	0	0	4	2	3	0	0	1	1	0	1	0	0	0	0	0	0	0	0	0	0	0	0	0	0	0	0	0	0	0	0	0	0	0	0
2276	KAS_3	KAS	cow	female	juvenile	0	0	4	2	3	0	0	1	1	0	1	0	0	0	0	0	0	0	0	0	0	0	0	0	0	0	0	0	0	0	0	0	0	0	0
2278	KAS_3	KAS	cow	male	infant	0	0	4	2	3	0	0	1	1	0	1	0	0	0	0	0	0	0	0	0	0	0	0	0	0	0	0	0	0	0	0	0	0	0	0
2279	KAS_3	KAS	cow	female	juvenile	1	0	4	2	3	0	0	1	1	0	1	0	0	0	0	0	0	0	0	0	0	0	0	0	0	0	0	0	0	0	0	0	0	0	0
2293	KAS_3	KAS	cow	female	infant	1	0	3	2	3	0	0	1	1	0	1	0	0	0	0	0	0	0	0	0	0	0	0	0	0	0	0	0	0	0	0	0	0	0	0
2315	KAS_3	KAS	cow	male	infant	1	0	4	2	3	0	0	1	1	0	1	0	0	0	0	0	0	0	0	0	0	0	0	0	0	0	0	0	0	0	0	0	0	0	0
2318	KAS_3	KAS	cow	female	infant	1	0	4	2	3	0	0	1	1	0	1	0	0	0	0	0	0	0	0	0	0	0	0	0	0	0	0	0	0	0	0	0	0	0	0
2323	KAS_3	KAS	cow	female	infant	0	0	4	2	3	0	0	1	1	0	1	0	0	0	0	0	0	0	0	0	0	0	0	0	0	0	0	0	0	0	0	0	0	0	0
2328	KAS_3	KAS	cow	male	juvenile	0	0	4	2	3	0	0	1	1	0	1	0	0	0	0	0	0	0	0	0	0	0	0	0	0	0	0	0	0	0	0	0	0	0	0
2342	KAS_3	KAS	cow	female	infant	0	0	4	2	3	0	0	1	1	0	1	0	0	0	0	0	0	0	0	0	0	0	0	0	0	0	0	0	0	0	0	0	0	0	0
2348	KAS_3	KAS	cow	male	juvenile	1	0	4	2	3	0	0	1	1	0	1	0	0	0	0	0	0	0	0	0	0	0	0	0	0	0	0	0	0	0	0	0	0	0	0
2355	KAS_3	KAS	cow	male	infant	1	0	4	2	3	0	0	1	1	0	1	0	0	0	0	0	0	0	0	0	0	0	0	0	0	0	0	0	0	0	0	0	0	0	0
2210	KAS_4	KAS	pig	female	adult	0	0	4	2	2	1	0	1	1	0	0	0	0	0	0	0	0	0	0	0	0	0	1	0	0	0	1	1	0	0	0	0	0	0	0
2228	KAS_4	KAS	pig	female	adult	0	0	3	2	2	1	0	1	1	0	0	0	0	0	0	0	0	0	0	0	0	0	1	0	0	0	1	1	0	0	0	0	0	0	0
2259	KAS_4	KAS	pig	female	adult	0	0	3	2	2	1	0	1	1	0	0	0	0	0	0	0	0	0	0	0	0	0	1	0	0	0	1	1	0	0	0	0	0	0	0
2269	KAS_4	KAS	pig	female	adult	0	0	4	2	2	1	0	1	1	0	0	0	0	0	0	0	0	0	0	0	0	0	1	0	0	0	1	1	0	0	0	0	0	0	0
2326	KAS_4	KAS	pig	female	infant	0	0	3	2	2	1	0	1	1	0	0	0	0	0	0	0	0	0	0	0	0	0	1	0	0	0	1	1	0	0	0	0	0	0	0
2330	KAS_4	KAS	pig	male	adult	0	0	3	2	2	1	0	1	1	0	0	0	0	0	0	0	0	0	0	0	0	0	1	0	0	0	1	1	0	0	0	0	0	0	0
2333	KAS_4	KAS	pig	female	adult	0	0	3	2	2	1	0	1	1	0	0	0	0	0	0	0	0	0	0	0	0	0	1	0	0	0	1	1	0	0	0	0	0	0	0
2336	KAS_4	KAS	pig	female	adult	1	0	3	2	2	1	0	1	1	0	0	0	0	0	0	0	0	0	0	0	0	0	1	0	0	0	1	1	0	0	0	0	0	0	0
2338	KAS_4	KAS	pig	female	adult	0	0	3	2	2	1	0	1	1	0	0	0	0	0	0	0	0	0	0	0	0	0	1	0	0	0	1	1	0	0	0	0	0	0	0
2340	KAS_4	KAS	pig	female	adult	0	0	3	2	2	1	0	1	1	0	0	0	0	0	0	0	0	0	0	0	0	0	1	0	0	0	1	1	0	0	0	0	0	0	0
2345	KAS_4	KAS	pig	male	adult	0	0	3	2	2	1	0	1	1	0	0	0	0	0	0	0	0	0	0	0	0	0	1	0	0	0	1	1	0	0	0	0	0	0	0
2351	KAS_4	KAS	pig	female	adult	0	0	3	2	2	1	0	1	1	0	0	0	0	0	0	0	0	0	0	0	0	0	1	0	0	0	1	1	0	0	0	0	0	0	0
2352	KAS_4	KAS	pig	male	adult	0	0	4	2	2	1	0	1	1	0	0	0	0	0	0	0	0	0	0	0	0	0	1	0	0	0	1	1	0	0	0	0	0	0	0
2356	KAS_4	KAS	pig	female	adult	0	1	3	2	2	1	0	1	1	0	0	0	0	0	0	0	0	0	0	0	0	0	1	0	0	0	1	1	0	0	0	0	0	0	0
2359	KAS_4	KAS	pig	female	adult	0	0	4	2	2	1	0	1	1	0	0	0	0	0	0	0	0	0	0	0	0	0	1	0	0	0	1	1	0	0	0	0	0	0	0
2361	KAS_4	KAS	pig	female	adult	0	0	3	2	2	1	0	1	1	0	0	0	0	0	0	0	0	0	0	0	0	0	1	0	0	0	1	1	0	0	0	0	0	0	0
2378	KAS_4	KAS	pig	female	adult	0	0	4	2	2	1	0	1	1	0	0	0	0	0	0	0	0	0	0	0	0	0	1	0	0	0	1	1	0	0	0	0	0	0	0
2387	KAS_4	KAS	pig	female	adult	0	0	3	2	2	1	0	1	1	0	0	0	0	0	0	0	0	0	0	0	0	0	1	0	0	0	1	1	0	0	0	0	0	0	0
2398	KAS_4	KAS	pig	female	adult	0	0	2	2	2	1	0	1	1	0	0	0	0	0	0	0	0	0	0	0	0	0	1	0	0	0	1	1	0	0	0	0	0	0	0
2405	KAS_4	KAS	pig	female	adult	0	0	2	2	2	1	0	1	1	0	0	0	0	0	0	0	0	0	0	0	0	0	1	0	0	0	1	1	0	0	0	0	0	0	0
2030	KAS_5	KAS	cow	female	infant	1	0	4	2	3	0	0	1	1	0	1	0	0	0	0	0	0	0	0	0	0	0	0	0	0	0	0	0	0	0	0	0	0	0	0
2199	KAS_5	KAS	cow	female	adult	1	1	4	2	3	0	0	1	1	0	1	0	0	0	0	0	0	0	0	0	0	0	0	0	0	0	0	0	0	0	0	0	0	0	0
2206	KAS_5	KAS	cow	male	infant	1	0	4	2	3	0	0	1	1	0	1	0	0	0	0	0	0	0	0	0	0	0	0	0	0	0	0	0	0	0	0	0	0	0	0
2207	KAS_5	KAS	cow	female	juvenile	1	0	4	2	3	0	0	1	1	0	1	0	0	0	0	0	0	0	0	0	0	0	0	0	0	0	0	0	0	0	0	0	0	0	0
2209	KAS_5	KAS	cow	male	infant	1	0	4	2	3	0	0	1	1	0	1	0	0	0	0	0	0	0	0	0	0	0	0	0	0	0	0	0	0	0	0	0	0	0	0
2211	KAS_5	KAS	cow	male	infant	1	0	3	2	3	0	0	1	1	0	1	0	0	0	0	0	0	0	0	0	0	0	0	0	0	0	0	0	0	0	0	0	0	0	0
2225	KAS_5	KAS	cow	female	infant	1	0	4	2	3	0	0	1	1	0	1	0	0	0	0	0	0	0	0	0	0	0	0	0	0	0	0	0	0	0	0	0	0	0	0
2226	KAS_5	KAS	cow	female	juvenile	1	0	3	2	3	0	0	1	1	0	1	0	0	0	0	0	0	0	0	0	0	0	0	0	0	0	0	0	0	0	0	0	0	0	0
2237	KAS_5	KAS	cow	female	juvenile	1	0	4	2	3	0	0	1	1	0	1	0	0	0	0	0	0	0	0	0	0	0	0	0	0	0	0	0	0	0	0	0	0	0	0
2249	KAS_5	KAS	cow	female	juvenile	1	0	4	2	3	0	0	1	1	0	1	0	0	0	0	0	0	0	0	0	0	0	0	0	0	0	0	0	0	0	0	0	0	0	0
2271	KAS_5	KAS	cow	female	juvenile	1	0	4	2	3	0	0	1	1	0	1	0	0	0	0	0	0	0	0	0	0	0	0	0	0	0	0	0	0	0	0	0	0	0	0
2305	KAS_5	KAS	cow	female	infant	1	0	3	2	3	0	0	1	1	0	1	0	0	0	0	0	0	0	0	0	0	0	0	0	0	0	0	0	0	0	0	0	0	0	0
2309	KAS_5	KAS	cow	male	adult	1	0	4	2	3	0	0	1	1	0	1	0	0	0	0	0	0	0	0	0	0	0	0	0	0	0	0	0	0	0	0	0	0	0	0
2319	KAS_5	KAS	cow	female	infant	1	0	4	2	3	0	0	1	1	0	1	0	0	0	0	0	0	0	0	0	0	0	0	0	0	0	0	0	0	0	0	0	0	0	0
2325	KAS_5	KAS	cow	male	juvenile	1	0	4	2	3	0	0	1	1	0	1	0	0	0	0	0	0	0	0	0	0	0	0	0	0	0	0	0	0	0	0	0	0	0	0
2362	KAS_5	KAS	cow	male	adult	0	0	4	2	3	0	0	1	1	0	1	0	0	0	0	0	0	0	0	0	0	0	0	0	0	0	0	0	0	0	0	0	0	0	0
2385	KAS_5	KAS	cow	male	juvenile	0	0	4	2	3	0	0	1	1	0	1	0	0	0	0	0	0	0	0	0	0	0	0	0	0	0	0	0	0	0	0	0	0	0	0
2388	KAS_5	KAS	cow	female	juvenile	0	0	4	2	3	0	0	1	1	0	1	0	0	0	0	0	0	0	0	0	0	0	0	0	0	0	0	0	0	0	0	0	0	0	0
2400	KAS_5	KAS	cow	female	juvenile	0	0	4	2	3	0	0	1	1	0	1	0	0	0	0	0	0	0	0	0	0	0	0	0	0	0	0	0	0	0	0	0	0	0	0
2403	KAS_5	KAS	cow	male	juvenile	0	0	4	2	3	0	0	1	1	0	1	0	0	0	0	0	0	0	0	0	0	0	0	0	0	0	0	0	0	0	0	0	0	0	0
2201	KAS_6	KAS	pig	female	juvenile	0	0	4	2	2	1	1	1	1	0	0	0	0	0	0	0	0	0	0	0	0	0	4	1	0	0	1	2	0	1	1	0	1	0	0
2219	KAS_6	KAS	pig	female	infant	0	0	4	2	2	1	1	1	1	0	0	0	0	0	0	0	0	0	0	0	0	0	4	1	0	0	1	2	0	1	1	0	1	0	0
2266	KAS_6	KAS	pig	female	juvenile	0	0	4	2	2	1	1	1	1	0	0	0	0	0	0	0	0	0	0	0	0	0	4	1	0	0	1	2	0	1	1	0	1	0	0
2273	KAS_6	KAS	pig	male	juvenile	0	0	3	2	2	1	1	1	1	0	0	0	0	0	0	0	0	0	0	0	0	0	4	1	0	0	1	2	0	1	1	0	1	0	0
2284	KAS_6	KAS	pig	female	juvenile	0	0	3	2	2	1	1	1	1	0	0	0	0	0	0	0	0	0	0	0	0	0	4	1	0	0	1	2	0	1	1	0	1	0	0
2292	KAS_6	KAS	pig	female	juvenile	0	0	4	2	2	1	1	1	1	0	0	0	0	0	0	0	0	0	0	0	0	0	4	1	0	0	1	2	0	1	1	0	1	0	0
2343	KAS_6	KAS	pig	female	adult	0	0	4	2	2	1	1	1	1	0	0	0	0	0	0	0	0	0	0	0	0	0	4	1	0	0	1	2	0	1	1	0	1	0	0
2344	KAS_6	KAS	pig	female	juvenile	0	0	3	2	2	1	1	1	1	0	0	0	0	0	0	0	0	0	0	0	0	0	4	1	0	0	1	2	0	1	1	0	1	0	0
2347	KAS_6	KAS	pig	female	juvenile	0	0	4	2	2	1	1	1	1	0	0	0	0	0	0	0	0	0	0	0	0	0	4	1	0	0	1	2	0	1	1	0	1	0	0
2357	KAS_6	KAS	pig	male	juvenile	0	0	3	2	2	1	1	1	1	0	0	0	0	0	0	0	0	0	0	0	0	0	4	1	0	0	1	2	0	1	1	0	1	0	0
2360	KAS_6	KAS	pig	female	adult	0	0	4	2	2	1	1	1	1	0	0	0	0	0	0	0	0	0	0	0	0	0	4	1	0	0	1	2	0	1	1	0	1	0	0
2365	KAS_6	KAS	pig	female	juvenile	0	0	3	2	2	1	1	1	1	0	0	0	0	0	0	0	0	0	0	0	0	0	4	1	0	0	1	2	0	1	1	0	1	0	0
2367	KAS_6	KAS	pig	female	juvenile	0	0	4	2	2	1	1	1	1	0	0	0	0	0	0	0	0	0	0	0	0	0	4	1	0	0	1	2	0	1	1	0	1	0	0
2371	KAS_6	KAS	pig	male	juvenile	0	0	4	2	2	1	1	1	1	0	0	0	0	0	0	0	0	0	0	0	0	0	4	1	0	0	1	2	0	1	1	0	1	0	0
2372	KAS_6	KAS	pig	female	juvenile	0	0	3	2	2	1	1	1	1	0	0	0	0	0	0	0	0	0	0	0	0	0	4	1	0	0	1	2	0	1	1	0	1	0	0
2391	KAS_6	KAS	pig	female	adult	0	0	4	2	2	1	1	1	1	0	0	0	0	0	0	0	0	0	0	0	0	0	4	1	0	0	1	2	0	1	1	0	1	0	0
2393	KAS_6	KAS	pig	female	juvenile	0	0	3	2	2	1	1	1	1	0	0	0	0	0	0	0	0	0	0	0	0	0	4	1	0	0	1	2	0	1	1	0	1	0	0
2399	KAS_6	KAS	pig	male	juvenile	0	0	6	2	2	1	1	1	1	0	0	0	0	0	0	0	0	0	0	0	0	0	4	1	0	0	1	2	0	1	1	0	1	0	0
2401	KAS_6	KAS	pig	male	juvenile	0	1	3	2	2	1	1	1	1	0	0	0	0	0	0	0	0	0	0	0	0	0	4	1	0	0	1	2	0	1	1	0	1	0	0
2402	KAS_6	KAS	pig	female	adult	0	0	4	2	2	1	1	1	1	0	0	0	0	0	0	0	0	0	0	0	0	0	4	1	0	0	1	2	0	1	1	0	1	0	0
2034	KAS_7	KAS	cow	male	infant	0	0	3	2	3	0	0	1	1	1	0	0	0	0	0	0	0	0	0	0	0	0	0	0	0	0	0	0	0	0	0	0	0	0	0
2042	KAS_7	KAS	cow	female	juvenile	0	0	3	2	3	0	0	1	1	1	0	0	0	0	0	0	0	0	0	0	0	0	0	0	0	0	0	0	0	0	0	0	0	0	0
2047	KAS_7	KAS	cow	female	juvenile	0	0	3	2	3	0	0	1	1	1	0	0	0	0	0	0	0	0	0	0	0	0	0	0	0	0	0	0	0	0	0	0	0	0	0
2051	KAS_7	KAS	cow	female	juvenile	0	0	3	2	3	0	0	1	1	1	0	0	0	0	0	0	0	0	0	0	0	0	0	0	0	0	0	0	0	0	0	0	0	0	0
2052	KAS_7	KAS	cow	female	juvenile	0	0	3	2	3	0	0	1	1	1	0	0	0	0	0	0	0	0	0	0	0	0	0	0	0	0	0	0	0	0	0	0	0	0	0
2073	KAS_7	KAS	cow	female	adult	0	0	3	2	3	0	0	1	1	1	0	0	0	0	0	0	0	0	0	0	0	0	0	0	0	0	0	0	0	0	0	0	0	0	0
2079	KAS_7	KAS	cow	female	adult	0	0	3	2	3	0	0	1	1	1	0	0	0	0	0	0	0	0	0	0	0	0	0	0	0	0	0	0	0	0	0	0	0	0	0
2096	KAS_7	KAS	cow	female	infant	0	0	4	2	3	0	0	1	1	1	0	0	0	0	0	0	0	0	0	0	0	0	0	0	0	0	0	0	0	0	0	0	0	0	0
2097	KAS_7	KAS	cow	female	juvenile	0	0	3	2	3	0	0	1	1	1	0	0	0	0	0	0	0	0	0	0	0	0	0	0	0	0	0	0	0	0	0	0	0	0	0
2103	KAS_7	KAS	cow	female	juvenile	0	0	3	2	3	0	0	1	1	1	0	0	0	0	0	0	0	0	0	0	0	0	0	0	0	0	0	0	0	0	0	0	0	0	0
2108	KAS_7	KAS	cow	female	adult	0	0	3	2	3	0	0	1	1	1	0	0	0	0	0	0	0	0	0	0	0	0	0	0	0	0	0	0	0	0	0	0	0	0	0
2111	KAS_7	KAS	cow	female	infant	0	0	3	2	3	0	0	1	1	1	0	0	0	0	0	0	0	0	0	0	0	0	0	0	0	0	0	0	0	0	0	0	0	0	0
2140	KAS_7	KAS	cow	male	juvenile	0	0	4	2	3	0	0	1	1	1	0	0	0	0	0	0	0	0	0	0	0	0	0	0	0	0	0	0	0	0	0	0	0	0	0
2190	KAS_7	KAS	cow	female	juvenile	0	0	3	2	3	0	0	1	1	1	0	0	0	0	0	0	0	0	0	0	0	0	0	0	0	0	0	0	0	0	0	0	0	0	0
2196	KAS_7	KAS	cow	male	adult	0	0	3	2	3	0	0	1	1	1	0	0	0	0	0	0	0	0	0	0	0	0	0	0	0	0	0	0	0	0	0	0	0	0	0
2204	KAS_7	KAS	cow	female	adult	0	0	4	2	3	0	0	1	1	1	0	0	0	0	0	0	0	0	0	0	0	0	0	0	0	0	0	0	0	0	0	0	0	0	0
2215	KAS_7	KAS	cow	male	juvenile	0	0	3	2	3	0	0	1	1	1	0	0	0	0	0	0	0	0	0	0	0	0	0	0	0	0	0	0	0	0	0	0	0	0	0
2239	KAS_7	KAS	cow	female	juvenile	0	0	3	2	3	0	0	1	1	1	0	0	0	0	0	0	0	0	0	0	0	0	0	0	0	0	0	0	0	0	0	0	0	0	0
2404	KAS_7	KAS	cow	female	juvenile	0	0	3	2	3	0	0	1	1	1	0	0	0	0	0	0	0	0	0	0	0	0	0	0	0	0	0	0	0	0	0	0	0	0	0
2091	KAS_8	KAS	pig	female	adult	0	0	4	2	2	0	0	0	1	0	0	0	0	0	0	0	0	0	0	0	0	0	0	0	0	0	0	0	0	1	1	0	0	0	0
2195	KAS_8	KAS	pig	female	infant	0	0	2	2	2	0	0	0	1	0	0	0	0	0	0	0	0	0	0	0	0	0	0	0	0	0	0	0	0	1	1	0	0	0	0
2198	KAS_8	KAS	pig	male	juvenile	0	0	3	2	2	0	0	0	1	0	0	0	0	0	0	0	0	0	0	0	0	0	0	0	0	0	0	0	0	1	1	0	0	0	0
2203	KAS_8	KAS	pig	male	infant	0	0	3	2	2	0	0	0	1	0	0	0	0	0	0	0	0	0	0	0	0	0	0	0	0	0	0	0	0	1	1	0	0	0	0
2217	KAS_8	KAS	pig	female	adult	0	0	4	2	2	0	0	0	1	0	0	0	0	0	0	0	0	0	0	0	0	0	0	0	0	0	0	0	0	1	1	0	0	0	0
2218	KAS_8	KAS	pig	female	adult	0	0	3	2	2	0	0	0	1	0	0	0	0	0	0	0	0	0	0	0	0	0	0	0	0	0	0	0	0	1	1	0	0	0	0
2222	KAS_8	KAS	pig	male	adult	0	0	3	2	2	0	0	0	1	0	0	0	0	0	0	0	0	0	0	0	0	0	0	0	0	0	0	0	0	1	1	0	0	0	0
2243	KAS_8	KAS	pig	male	adult	0	0	4	2	2	0	0	0	1	0	0	0	0	0	0	0	0	0	0	0	0	0	0	0	0	0	0	0	0	1	1	0	0	0	0
2254	KAS_8	KAS	pig	female	juvenile	0	0	3	2	2	0	0	0	1	0	0	0	0	0	0	0	0	0	0	0	0	0	0	0	0	0	0	0	0	1	1	0	0	0	0
2255	KAS_8	KAS	pig	male	juvenile	0	0	3	2	2	0	0	0	1	0	0	0	0	0	0	0	0	0	0	0	0	0	0	0	0	0	0	0	0	1	1	0	0	0	0
2262	KAS_8	KAS	pig	female	adult	0	0	3	2	2	0	0	0	1	0	0	0	0	0	0	0	0	0	0	0	0	0	0	0	0	0	0	0	0	1	1	0	0	0	0
2270	KAS_8	KAS	pig	female	juvenile	0	0	3	2	2	0	0	0	1	0	0	0	0	0	0	0	0	0	0	0	0	0	0	0	0	0	0	0	0	1	1	0	0	0	0
2283	KAS_8	KAS	pig	female	adult	0	0	3	2	2	0	0	0	1	0	0	0	0	0	0	0	0	0	0	0	0	0	0	0	0	0	0	0	0	1	1	0	0	0	0
2286	KAS_8	KAS	pig	female	juvenile	0	0	3	2	2	0	0	0	1	0	0	0	0	0	0	0	0	0	0	0	0	0	0	0	0	0	0	0	0	1	1	0	0	0	0
2288	KAS_8	KAS	pig	male	adult	0	0	3	2	2	0	0	0	1	0	0	0	0	0	0	0	0	0	0	0	0	0	0	0	0	0	0	0	0	1	1	0	0	0	0
2300	KAS_8	KAS	pig	female	juvenile	0	0	3	2	2	0	0	0	1	0	0	0	0	0	0	0	0	0	0	0	0	0	0	0	0	0	0	0	0	1	1	0	0	0	0
2304	KAS_8	KAS	pig	female	adult	0	0	3	2	2	0	0	0	1	0	0	0	0	0	0	0	0	0	0	0	0	0	0	0	0	0	0	0	0	1	1	0	0	0	0
2306	KAS_8	KAS	pig	female	adult	0	0	3	2	2	0	0	0	1	0	0	0	0	0	0	0	0	0	0	0	0	0	0	0	0	0	0	0	0	1	1	0	0	0	0
2307	KAS_8	KAS	pig	female	adult	0	0	3	2	2	0	0	0	1	0	0	0	0	0	0	0	0	0	0	0	0	0	0	0	0	0	0	0	0	1	1	0	0	0	0
2025	KAS_9	KAS	cow	male	juvenile	0	0	4	2	4	1	0	1	1	4	0	0	0	1	0	0	0	0	0	0	0	0	0	0	0	0	0	0	0	0	0	0	0	0	0
2038	KAS_9	KAS	cow	female	adult	0	0	4	2	4	1	0	1	1	4	0	0	0	1	0	0	0	0	0	0	0	0	0	0	0	0	0	0	0	0	0	0	0	0	0
2055	KAS_9	KAS	cow	female	juvenile	0	0	3	2	4	1	0	1	1	4	0	0	0	1	0	0	0	0	0	0	0	0	0	0	0	0	0	0	0	0	0	0	0	0	0
2077	KAS_9	KAS	cow	female	juvenile	0	0	3	2	4	1	0	1	1	4	0	0	0	1	0	0	0	0	0	0	0	0	0	0	0	0	0	0	0	0	0	0	0	0	0
2101	KAS_9	KAS	cow	female	adult	0	0	4	2	4	1	0	1	1	4	0	0	0	1	0	0	0	0	0	0	0	0	0	0	0	0	0	0	0	0	0	0	0	0	0
2181	KAS_9	KAS	cow	female	adult	0	0	4	2	4	1	0	1	1	4	0	0	0	1	0	0	0	0	0	0	0	0	0	0	0	0	0	0	0	0	0	0	0	0	0
2182	KAS_9	KAS	cow	female	adult	0	0	4	2	4	1	0	1	1	4	0	0	0	1	0	0	0	0	0	0	0	0	0	0	0	0	0	0	0	0	0	0	0	0	0
2184	KAS_9	KAS	cow	male	juvenile	0	0	3	2	4	1	0	1	1	4	0	0	0	1	0	0	0	0	0	0	0	0	0	0	0	0	0	0	0	0	0	0	0	0	0
2197	KAS_9	KAS	cow	female	adult	0	0	4	2	4	1	0	1	1	4	0	0	0	1	0	0	0	0	0	0	0	0	0	0	0	0	0	0	0	0	0	0	0	0	0
2205	KAS_9	KAS	cow	female	infant	0	0	4	2	4	1	0	1	1	4	0	0	0	1	0	0	0	0	0	0	0	0	0	0	0	0	0	0	0	0	0	0	0	0	0
2221	KAS_9	KAS	cow	female	juvenile	0	0	4	2	4	1	0	1	1	4	0	0	0	1	0	0	0	0	0	0	0	0	0	0	0	0	0	0	0	0	0	0	0	0	0
2229	KAS_9	KAS	cow	male	juvenile	0	0	4	2	4	1	0	1	1	4	0	0	0	1	0	0	0	0	0	0	0	0	0	0	0	0	0	0	0	0	0	0	0	0	0
2230	KAS_9	KAS	cow	female	adult	0	0	4	2	4	1	0	1	1	4	0	0	0	1	0	0	0	0	0	0	0	0	0	0	0	0	0	0	0	0	0	0	0	0	0
2232	KAS_9	KAS	cow	male	infant	0	0	4	2	4	1	0	1	1	4	0	0	0	1	0	0	0	0	0	0	0	0	0	0	0	0	0	0	0	0	0	0	0	0	0
2277	KAS_9	KAS	cow	female	adult	0	0	4	2	4	1	0	1	1	4	0	0	0	1	0	0	0	0	0	0	0	0	0	0	0	0	0	0	0	0	0	0	0	0	0
2295	KAS_9	KAS	cow	female	infant	0	0	4	2	4	1	0	1	1	4	0	0	0	1	0	0	0	0	0	0	0	0	0	0	0	0	0	0	0	0	0	0	0	0	0
2312	KAS_9	KAS	cow	male	infant	0	0	4	2	4	1	0	1	1	4	0	0	0	1	0	0	0	0	0	0	0	0	0	0	0	0	0	0	0	0	0	0	0	0	0
2322	KAS_9	KAS	cow	male	infant	0	0	4	2	4	1	0	1	1	4	0	0	0	1	0	0	0	0	0	0	0	0	0	0	0	0	0	0	0	0	0	0	0	0	0
2324	KAS_9	KAS	cow	female	infant	0	0	4	2	4	1	0	1	1	4	0	0	0	1	0	0	0	0	0	0	0	0	0	0	0	0	0	0	0	0	0	0	0	0	0
2395	KAS_9	KAS	cow	male	infant	0	0	4	2	4	1	0	1	1	4	0	0	0	1	0	0	0	0	0	0	0	0	0	0	0	0	0	0	0	0	0	0	0	0	0
1144	KIN_1	KIN	cow	male	senior	0	0	6	1	0	1	1	1	1	4	1	0	0	0	0	1	1	1	1	1	1	0	0	0	0	0	0	0	0	0	0	0	0	0	0
1152	KIN_1	KIN	cow	female	adult	1	0	3	1	0	1	1	1	1	4	1	0	0	0	0	1	1	1	1	1	1	0	0	0	0	0	0	0	0	0	0	0	0	0	0
1160	KIN_1	KIN	cow	female	adult	1	0	4	1	0	1	1	1	1	4	1	0	0	0	0	1	1	1	1	1	1	0	0	0	0	0	0	0	0	0	0	0	0	0	0
1164	KIN_1	KIN	cow	male	senior	0	0	4	1	0	1	1	1	1	4	1	0	0	0	0	1	1	1	1	1	1	0	0	0	0	0	0	0	0	0	0	0	0	0	0
1166	KIN_1	KIN	cow	male	adult	0	0	4	1	0	1	1	1	1	4	1	0	0	0	0	1	1	1	1	1	1	0	0	0	0	0	0	0	0	0	0	0	0	0	0
1176	KIN_1	KIN	cow	male	adult	1	0	5	1	0	1	1	1	1	4	1	0	0	0	0	1	1	1	1	1	1	0	0	0	0	0	0	0	0	0	0	0	0	0	0
1183	KIN_1	KIN	cow	male	senior	0	0	5	1	0	1	1	1	1	4	1	0	0	0	0	1	1	1	1	1	1	0	0	0	0	0	0	0	0	0	0	0	0	0	0
1185	KIN_1	KIN	cow	male	juvenile	1	0	4	1	0	1	1	1	1	4	1	0	0	0	0	1	1	1	1	1	1	0	0	0	0	0	0	0	0	0	0	0	0	0	0
1186	KIN_1	KIN	cow	male	adult	1	0	5	1	0	1	1	1	1	4	1	0	0	0	0	1	1	1	1	1	1	0	0	0	0	0	0	0	0	0	0	0	0	0	0
1187	KIN_1	KIN	cow	male	adult	1	0	6	1	0	1	1	1	1	4	1	0	0	0	0	1	1	1	1	1	1	0	0	0	0	0	0	0	0	0	0	0	0	0	0
1188	KIN_1	KIN	cow	male	adult	0	0	4	1	0	1	1	1	1	4	1	0	0	0	0	1	1	1	1	1	1	0	0	0	0	0	0	0	0	0	0	0	0	0	0
1189	KIN_1	KIN	cow	female	adult	0	0	4	1	0	1	1	1	1	4	1	0	0	0	0	1	1	1	1	1	1	0	0	0	0	0	0	0	0	0	0	0	0	0	0
1191	KIN_1	KIN	cow	male	adult	0	0	4	1	0	1	1	1	1	4	1	0	0	0	0	1	1	1	1	1	1	0	0	0	0	0	0	0	0	0	0	0	0	0	0
1192	KIN_1	KIN	cow	male	adult	1	0	4	1	0	1	1	1	1	4	1	0	0	0	0	1	1	1	1	1	1	0	0	0	0	0	0	0	0	0	0	0	0	0	0
1194	KIN_1	KIN	cow	female	adult	0	0	5	1	0	1	1	1	1	4	1	0	0	0	0	1	1	1	1	1	1	0	0	0	0	0	0	0	0	0	0	0	0	0	0
1195	KIN_1	KIN	cow	male	adult	1	0	4	1	0	1	1	1	1	4	1	0	0	0	0	1	1	1	1	1	1	0	0	0	0	0	0	0	0	0	0	0	0	0	0
1196	KIN_1	KIN	cow	female	adult	0	1	5	1	0	1	1	1	1	4	1	0	0	0	0	1	1	1	1	1	1	0	0	0	0	0	0	0	0	0	0	0	0	0	0
1197	KIN_1	KIN	cow	female	adult	0	0	4	1	0	1	1	1	1	4	1	0	0	0	0	1	1	1	1	1	1	0	0	0	0	0	0	0	0	0	0	0	0	0	0
1198	KIN_1	KIN	cow	male	juvenile	1	0	3	1	0	1	1	1	1	4	1	0	0	0	0	1	1	1	1	1	1	0	0	0	0	0	0	0	0	0	0	0	0	0	0
1199	KIN_1	KIN	cow	male	adult	1	0	3	1	0	1	1	1	1	4	1	0	0	0	0	1	1	1	1	1	1	0	0	0	0	0	0	0	0	0	0	0	0	0	0
1200	KIN_1	KIN	cow	female	adult	1	1	4	1	0	1	1	1	1	4	1	0	0	0	0	1	1	1	1	1	1	0	0	0	0	0	0	0	0	0	0	0	0	0	0
1203	KIN_1	KIN	cow	female	adult	1	0	6	1	0	1	1	1	1	4	1	0	0	0	0	1	1	1	1	1	1	0	0	0	0	0	0	0	0	0	0	0	0	0	0
1208	KIN_1	KIN	cow	male	adult	1	0	5	1	0	1	1	1	1	4	1	0	0	0	0	1	1	1	1	1	1	0	0	0	0	0	0	0	0	0	0	0	0	0	0
1214	KIN_1	KIN	cow	male	adult	1	0	4	1	0	1	1	1	1	4	1	0	0	0	0	1	1	1	1	1	1	0	0	0	0	0	0	0	0	0	0	0	0	0	0
1219	KIN_1	KIN	cow	female	adult	1	0	3	1	0	1	1	1	1	4	1	0	0	0	0	1	1	1	1	1	1	0	0	0	0	0	0	0	0	0	0	0	0	0	0
1221	KIN_1	KIN	cow	female	adult	1	0	4	1	0	1	1	1	1	4	1	0	0	0	0	1	1	1	1	1	1	0	0	0	0	0	0	0	0	0	0	0	0	0	0
1225	KIN_1	KIN	cow	male	adult	0	0	5	1	0	1	1	1	1	4	1	0	0	0	0	1	1	1	1	1	1	0	0	0	0	0	0	0	0	0	0	0	0	0	0
1226	KIN_1	KIN	cow	female	adult	1	1	3	1	0	1	1	1	1	4	1	0	0	0	0	1	1	1	1	1	1	0	0	0	0	0	0	0	0	0	0	0	0	0	0
1241	KIN_1	KIN	cow	male	adult	0	0	4	1	0	1	1	1	1	4	1	0	0	0	0	1	1	1	1	1	1	0	0	0	0	0	0	0	0	0	0	0	0	0	0
1247	KIN_1	KIN	cow	female	adult	0	0	4	1	0	1	1	1	1	4	1	0	0	0	0	1	1	1	1	1	1	0	0	0	0	0	0	0	0	0	0	0	0	0	0
1278	KIN_1	KIN	cow	male	adult	0	0	5	1	0	1	1	1	1	4	1	0	0	0	0	1	1	1	1	1	1	0	0	0	0	0	0	0	0	0	0	0	0	0	0
1367	KIN_1	KIN	cow	female	adult	0	1	4	1	0	1	1	1	1	4	1	0	0	0	0	1	1	1	1	1	1	0	0	0	0	0	0	0	0	0	0	0	0	0	0
1386	KIN_1	KIN	cow	male	adult	0	0	6	1	0	1	1	1	1	4	1	0	0	0	0	1	1	1	1	1	1	0	0	0	0	0	0	0	0	0	0	0	0	0	0
1403	KIN_1	KIN	cow	female	adult	1	0	6	1	0	1	1	1	1	4	1	0	0	0	0	1	1	1	1	1	1	0	0	0	0	0	0	0	0	0	0	0	0	0	0
1404	KIN_1	KIN	cow	female	adult	1	0	5	1	0	1	1	1	1	4	1	0	0	0	0	1	1	1	1	1	1	0	0	0	0	0	0	0	0	0	0	0	0	0	0
1405	KIN_1	KIN	cow	female	adult	0	0	5	1	0	1	1	1	1	4	1	0	0	0	0	1	1	1	1	1	1	0	0	0	0	0	0	0	0	0	0	0	0	0	0
1407	KIN_1	KIN	cow	female	adult	0	0	4	1	0	1	1	1	1	4	1	0	0	0	0	1	1	1	1	1	1	0	0	0	0	0	0	0	0	0	0	0	0	0	0
1410	KIN_1	KIN	cow	female	adult	0	0	4	1	0	1	1	1	1	4	1	0	0	0	0	1	1	1	1	1	1	0	0	0	0	0	0	0	0	0	0	0	0	0	0
1411	KIN_1	KIN	cow	female	adult	0	1	4	1	0	1	1	1	1	4	1	0	0	0	0	1	1	1	1	1	1	0	0	0	0	0	0	0	0	0	0	0	0	0	0
1413	KIN_1	KIN	cow	male	adult	1	1	4	1	0	1	1	1	1	4	1	0	0	0	0	1	1	1	1	1	1	0	0	0	0	0	0	0	0	0	0	0	0	0	0
1414	KIN_1	KIN	cow	female	adult	0	0	4	1	0	1	1	1	1	4	1	0	0	0	0	1	1	1	1	1	1	0	0	0	0	0	0	0	0	0	0	0	0	0	0
1624	KIN_1	KIN	cow	male	adult	0	0	5	1	0	1	1	1	1	4	1	0	0	0	0	1	1	1	1	1	1	0	0	0	0	0	0	0	0	0	0	0	0	0	0
1633	KIN_1	KIN	cow	female	adult	0	0	5	1	0	1	1	1	1	4	1	0	0	0	0	1	1	1	1	1	1	0	0	0	0	0	0	0	0	0	0	0	0	0	0
1636	KIN_1	KIN	cow	male	senior	1	0	5	1	0	1	1	1	1	4	1	0	0	0	0	1	1	1	1	1	1	0	0	0	0	0	0	0	0	0	0	0	0	0	0
1677	KIN_1	KIN	cow	male	senior	0	0	5	1	0	1	1	1	1	4	1	0	0	0	0	1	1	1	1	1	1	0	0	0	0	0	0	0	0	0	0	0	0	0	0
1688	KIN_1	KIN	cow	female	senior	0	0	5	1	0	1	1	1	1	4	1	0	0	0	0	1	1	1	1	1	1	0	0	0	0	0	0	0	0	0	0	0	0	0	0
1697	KIN_1	KIN	cow	female	senior	0	0	5	1	0	1	1	1	1	4	1	0	0	0	0	1	1	1	1	1	1	0	0	0	0	0	0	0	0	0	0	0	0	0	0
1714	KIN_1	KIN	cow	male	adult	1	0	6	1	0	1	1	1	1	4	1	0	0	0	0	1	1	1	1	1	1	0	0	0	0	0	0	0	0	0	0	0	0	0	0
1729	KIN_1	KIN	cow	male	adult	0	0	5	1	0	1	1	1	1	4	1	0	0	0	0	1	1	1	1	1	1	0	0	0	0	0	0	0	0	0	0	0	0	0	0
1749	KIN_1	KIN	cow	female	senior	0	1	5	1	0	1	1	1	1	4	1	0	0	0	0	1	1	1	1	1	1	0	0	0	0	0	0	0	0	0	0	0	0	0	0
1755	KIN_1	KIN	cow	male	senior	0	0	6	1	0	1	1	1	1	4	1	0	0	0	0	1	1	1	1	1	1	0	0	0	0	0	0	0	0	0	0	0	0	0	0
1032	KIN_10	KIN	cow	female	adult	0	0	5	2	3	0	1	1	2	1	0	0	0	1	0	0	0	1	0	0	0	0	0	0	0	0	0	0	0	0	0	0	0	0	0
1064	KIN_10	KIN	cow	male	adult	0	0	4	2	3	0	1	1	2	1	0	0	0	1	0	0	0	1	0	0	0	0	0	0	0	0	0	0	0	0	0	0	0	0	0
1101	KIN_10	KIN	cow	female	adult	0	0	3	2	3	0	1	1	2	1	0	0	0	1	0	0	0	1	0	0	0	0	0	0	0	0	0	0	0	0	0	0	0	0	0
1102	KIN_10	KIN	cow	male	adult	0	0	5	2	3	0	1	1	2	1	0	0	0	1	0	0	0	1	0	0	0	0	0	0	0	0	0	0	0	0	0	0	0	0	0
1109	KIN_10	KIN	cow	male	adult	0	0	3	2	3	0	1	1	2	1	0	0	0	1	0	0	0	1	0	0	0	0	0	0	0	0	0	0	0	0	0	0	0	0	0
1112	KIN_10	KIN	cow	male	adult	0	0	3	2	3	0	1	1	2	1	0	0	0	1	0	0	0	1	0	0	0	0	0	0	0	0	0	0	0	0	0	0	0	0	0
1114	KIN_10	KIN	cow	male	adult	0	0	4	2	3	0	1	1	2	1	0	0	0	1	0	0	0	1	0	0	0	0	0	0	0	0	0	0	0	0	0	0	0	0	0
1115	KIN_10	KIN	cow	male	juvenile	0	0	3	2	3	0	1	1	2	1	0	0	0	1	0	0	0	1	0	0	0	0	0	0	0	0	0	0	0	0	0	0	0	0	0
1118	KIN_10	KIN	cow	male	adult	0	0	4	2	3	0	1	1	2	1	0	0	0	1	0	0	0	1	0	0	0	0	0	0	0	0	0	0	0	0	0	0	0	0	0
1126	KIN_10	KIN	cow	male	infant	0	0	4	2	3	0	1	1	2	1	0	0	0	1	0	0	0	1	0	0	0	0	0	0	0	0	0	0	0	0	0	0	0	0	0
1129	KIN_10	KIN	cow	male	infant	0	0	3	2	3	0	1	1	2	1	0	0	0	1	0	0	0	1	0	0	0	0	0	0	0	0	0	0	0	0	0	0	0	0	0
1133	KIN_10	KIN	cow	female	adult	0	0	5	2	3	0	1	1	2	1	0	0	0	1	0	0	0	1	0	0	0	0	0	0	0	0	0	0	0	0	0	0	0	0	0
1134	KIN_10	KIN	cow	female	adult	0	0	5	2	3	0	1	1	2	1	0	0	0	1	0	0	0	1	0	0	0	0	0	0	0	0	0	0	0	0	0	0	0	0	0
1135	KIN_10	KIN	cow	female	adult	0	0	4	2	3	0	1	1	2	1	0	0	0	1	0	0	0	1	0	0	0	0	0	0	0	0	0	0	0	0	0	0	0	0	0
1141	KIN_10	KIN	cow	female	adult	0	0	4	2	3	0	1	1	2	1	0	0	0	1	0	0	0	1	0	0	0	0	0	0	0	0	0	0	0	0	0	0	0	0	0
1021	KIN_11	KIN	pig	female	adult	0	0	3	2	2	1	1	0	1	0	0	0	0	0	0	0	0	0	0	0	0	0	3	0	1	1	1	1	0	0	0	0	0	0	0
1041	KIN_11	KIN	pig	female	juvenile	0	0	4	2	2	1	1	0	1	0	0	0	0	0	0	0	0	0	0	0	0	0	3	0	1	1	1	1	0	0	0	0	0	0	0
1044	KIN_11	KIN	pig	female	adult	0	0	3	2	2	1	1	0	1	0	0	0	0	0	0	0	0	0	0	0	0	0	3	0	1	1	1	1	0	0	0	0	0	0	0
1103	KIN_11	KIN	pig	female	adult	1	1	5	2	2	1	1	0	1	0	0	0	0	0	0	0	0	0	0	0	0	0	3	0	1	1	1	1	0	0	0	0	0	0	0
1107	KIN_11	KIN	pig	male	adult	0	0	4	2	2	1	1	0	1	0	0	0	0	0	0	0	0	0	0	0	0	0	3	0	1	1	1	1	0	0	0	0	0	0	0
1110	KIN_11	KIN	pig	female	juvenile	0	0	3	2	2	1	1	0	1	0	0	0	0	0	0	0	0	0	0	0	0	0	3	0	1	1	1	1	0	0	0	0	0	0	0
1111	KIN_11	KIN	pig	female	adult	0	0	5	2	2	1	1	0	1	0	0	0	0	0	0	0	0	0	0	0	0	0	3	0	1	1	1	1	0	0	0	0	0	0	0
1116	KIN_11	KIN	pig	female	adult	0	0	3	2	2	1	1	0	1	0	0	0	0	0	0	0	0	0	0	0	0	0	3	0	1	1	1	1	0	0	0	0	0	0	0
1117	KIN_11	KIN	pig	female	adult	0	0	3	2	2	1	1	0	1	0	0	0	0	0	0	0	0	0	0	0	0	0	3	0	1	1	1	1	0	0	0	0	0	0	0
1120	KIN_11	KIN	pig	female	juvenile	0	0	3	2	2	1	1	0	1	0	0	0	0	0	0	0	0	0	0	0	0	0	3	0	1	1	1	1	0	0	0	0	0	0	0
1121	KIN_11	KIN	pig	female	adult	0	0	4	2	2	1	1	0	1	0	0	0	0	0	0	0	0	0	0	0	0	0	3	0	1	1	1	1	0	0	0	0	0	0	0
1130	KIN_11	KIN	pig	female	adult	0	0	4	2	2	1	1	0	1	0	0	0	0	0	0	0	0	0	0	0	0	0	3	0	1	1	1	1	0	0	0	0	0	0	0
1143	KIN_11	KIN	pig	female	adult	0	0	4	2	2	1	1	0	1	0	0	0	0	0	0	0	0	0	0	0	0	0	3	0	1	1	1	1	0	0	0	0	0	0	0
1211	KIN_11	KIN	pig	female	adult	0	0	5	2	2	1	1	0	1	0	0	0	0	0	0	0	0	0	0	0	0	0	3	0	1	1	1	1	0	0	0	0	0	0	0
1262	KIN_11	KIN	pig	female	adult	0	0	4	2	2	1	1	0	1	0	0	0	0	0	0	0	0	0	0	0	0	0	3	0	1	1	1	1	0	0	0	0	0	0	0
1268	KIN_11	KIN	pig	female	adult	0	1	4	2	2	1	1	0	1	0	0	0	0	0	0	0	0	0	0	0	0	0	3	0	1	1	1	1	0	0	0	0	0	0	0
1376	KIN_11	KIN	pig	male	adult	0	0	3	2	2	1	1	0	1	0	0	0	0	0	0	0	0	0	0	0	0	0	3	0	1	1	1	1	0	0	0	0	0	0	0
1385	KIN_11	KIN	pig	female	juvenile	0	0	3	2	2	1	1	0	1	0	0	0	0	0	0	0	0	0	0	0	0	0	3	0	1	1	1	1	0	0	0	0	0	0	0
1104	KIN_12	KIN	pig	female	juvenile	0	0	3	2	3	1	0	0	1	0	0	0	0	0	0	0	0	0	0	0	0	0	3	0	1	1	1	1	0	0	0	0	0	0	0
1119	KIN_12	KIN	pig	female	adult	0	0	4	2	3	1	0	0	1	0	0	0	0	0	0	0	0	0	0	0	0	0	3	0	1	1	1	1	0	0	0	0	0	0	0
1127	KIN_12	KIN	pig	female	juvenile	0	0	3	2	3	1	0	0	1	0	0	0	0	0	0	0	0	0	0	0	0	0	3	0	1	1	1	1	0	0	0	0	0	0	0
1148	KIN_12	KIN	pig	female	adult	0	1	3	2	3	1	0	0	1	0	0	0	0	0	0	0	0	0	0	0	0	0	3	0	1	1	1	1	0	0	0	0	0	0	0
1149	KIN_12	KIN	pig	female	juvenile	0	0	3	2	3	1	0	0	1	0	0	0	0	0	0	0	0	0	0	0	0	0	3	0	1	1	1	1	0	0	0	0	0	0	0
1253	KIN_12	KIN	pig	female	adult	0	0	3	2	3	1	0	0	1	0	0	0	0	0	0	0	0	0	0	0	0	0	3	0	1	1	1	1	0	0	0	0	0	0	0
1254	KIN_12	KIN	pig	male	adult	0	1	4	2	3	1	0	0	1	0	0	0	0	0	0	0	0	0	0	0	0	0	3	0	1	1	1	1	0	0	0	0	0	0	0
1255	KIN_12	KIN	pig	male	adult	0	0	3	2	3	1	0	0	1	0	0	0	0	0	0	0	0	0	0	0	0	0	3	0	1	1	1	1	0	0	0	0	0	0	0
1256	KIN_12	KIN	pig	male	adult	0	0	3	2	3	1	0	0	1	0	0	0	0	0	0	0	0	0	0	0	0	0	3	0	1	1	1	1	0	0	0	0	0	0	0
1257	KIN_12	KIN	pig	female	adult	0	1	3	2	3	1	0	0	1	0	0	0	0	0	0	0	0	0	0	0	0	0	3	0	1	1	1	1	0	0	0	0	0	0	0
1261	KIN_12	KIN	pig	male	adult	0	0	3	2	3	1	0	0	1	0	0	0	0	0	0	0	0	0	0	0	0	0	3	0	1	1	1	1	0	0	0	0	0	0	0
1264	KIN_12	KIN	pig	male	geriatric	0	0	3	2	3	1	0	0	1	0	0	0	0	0	0	0	0	0	0	0	0	0	3	0	1	1	1	1	0	0	0	0	0	0	0
1265	KIN_12	KIN	pig	female	juvenile	0	1	3	2	3	1	0	0	1	0	0	0	0	0	0	0	0	0	0	0	0	0	3	0	1	1	1	1	0	0	0	0	0	0	0
1267	KIN_12	KIN	pig	female	adult	0	0	5	2	3	1	0	0	1	0	0	0	0	0	0	0	0	0	0	0	0	0	3	0	1	1	1	1	0	0	0	0	0	0	0
1273	KIN_12	KIN	pig	male	adult	0	1	5	2	3	1	0	0	1	0	0	0	0	0	0	0	0	0	0	0	0	0	3	0	1	1	1	1	0	0	0	0	0	0	0
1275	KIN_12	KIN	pig	male	adult	0	1	4	2	3	1	0	0	1	0	0	0	0	0	0	0	0	0	0	0	0	0	3	0	1	1	1	1	0	0	0	0	0	0	0
1280	KIN_12	KIN	pig	female	juvenile	0	0	4	2	3	1	0	0	1	0	0	0	0	0	0	0	0	0	0	0	0	0	3	0	1	1	1	1	0	0	0	0	0	0	0
1292	KIN_12	KIN	pig	male	juvenile	0	0	3	2	3	1	0	0	1	0	0	0	0	0	0	0	0	0	0	0	0	0	3	0	1	1	1	1	0	0	0	0	0	0	0
1139	KIN_13	KIN	pig	male	juvenile	0	0	3	2	2	0	0	0	1	0	0	0	0	0	0	0	0	0	0	0	0	0	4	0	0	0	1	1	0	0	0	0	0	0	0
1147	KIN_13	KIN	pig	male	adult	0	0	4	2	2	0	0	0	1	0	0	0	0	0	0	0	0	0	0	0	0	0	4	0	0	0	1	1	0	0	0	0	0	0	0
1250	KIN_13	KIN	pig	female	juvenile	0	0	3	2	2	0	0	0	1	0	0	0	0	0	0	0	0	0	0	0	0	0	4	0	0	0	1	1	0	0	0	0	0	0	0
1251	KIN_13	KIN	pig	female	adult	0	0	4	2	2	0	0	0	1	0	0	0	0	0	0	0	0	0	0	0	0	0	4	0	0	0	1	1	0	0	0	0	0	0	0
1258	KIN_13	KIN	pig	male	adult	0	0	4	2	2	0	0	0	1	0	0	0	0	0	0	0	0	0	0	0	0	0	4	0	0	0	1	1	0	0	0	0	0	0	0
1263	KIN_13	KIN	pig	male	juvenile	0	0	3	2	2	0	0	0	1	0	0	0	0	0	0	0	0	0	0	0	0	0	4	0	0	0	1	1	0	0	0	0	0	0	0
1270	KIN_13	KIN	pig	male	infant	0	0	3	2	2	0	0	0	1	0	0	0	0	0	0	0	0	0	0	0	0	0	4	0	0	0	1	1	0	0	0	0	0	0	0
1279	KIN_13	KIN	pig	male	juvenile	0	0	3	2	2	0	0	0	1	0	0	0	0	0	0	0	0	0	0	0	0	0	4	0	0	0	1	1	0	0	0	0	0	0	0
1281	KIN_13	KIN	pig	male	adult	1	1	4	2	2	0	0	0	1	0	0	0	0	0	0	0	0	0	0	0	0	0	4	0	0	0	1	1	0	0	0	0	0	0	0
1286	KIN_13	KIN	pig	male	juvenile	0	0	3	2	2	0	0	0	1	0	0	0	0	0	0	0	0	0	0	0	0	0	4	0	0	0	1	1	0	0	0	0	0	0	0
1288	KIN_13	KIN	pig	male	adult	0	0	3	2	2	0	0	0	1	0	0	0	0	0	0	0	0	0	0	0	0	0	4	0	0	0	1	1	0	0	0	0	0	0	0
1298	KIN_13	KIN	pig	male	juvenile	0	0	2	2	2	0	0	0	1	0	0	0	0	0	0	0	0	0	0	0	0	0	4	0	0	0	1	1	0	0	0	0	0	0	0
1314	KIN_13	KIN	pig	female	juvenile	0	0	3	2	2	0	0	0	1	0	0	0	0	0	0	0	0	0	0	0	0	0	4	0	0	0	1	1	0	0	0	0	0	0	0
1321	KIN_13	KIN	pig	male	juvenile	0	0	4	2	2	0	0	0	1	0	0	0	0	0	0	0	0	0	0	0	0	0	4	0	0	0	1	1	0	0	0	0	0	0	0
1325	KIN_13	KIN	pig	male	juvenile	0	0	4	2	2	0	0	0	1	0	0	0	0	0	0	0	0	0	0	0	0	0	4	0	0	0	1	1	0	0	0	0	0	0	0
1105	KIN_14	KIN	cow	male	adult	0	0	3	2	3	0	0	1	2	0	0	1	1	1	1	0	0	0	0	0	0	0	0	0	0	0	0	0	0	0	0	0	0	0	0
1106	KIN_14	KIN	cow	male	infant	0	0	3	2	3	0	0	1	2	0	0	1	1	1	1	0	0	0	0	0	0	0	0	0	0	0	0	0	0	0	0	0	0	0	0
1125	KIN_14	KIN	cow	female	infant	0	0	3	2	3	0	0	1	2	0	0	1	1	1	1	0	0	0	0	0	0	0	0	0	0	0	0	0	0	0	0	0	0	0	0
1128	KIN_14	KIN	cow	female	juvenile	0	0	3	2	3	0	0	1	2	0	0	1	1	1	1	0	0	0	0	0	0	0	0	0	0	0	0	0	0	0	0	0	0	0	0
1140	KIN_14	KIN	cow	female	adult	0	0	4	2	3	0	0	1	2	0	0	1	1	1	1	0	0	0	0	0	0	0	0	0	0	0	0	0	0	0	0	0	0	0	0
1145	KIN_14	KIN	cow	male	adult	0	0	5	2	3	0	0	1	2	0	0	1	1	1	1	0	0	0	0	0	0	0	0	0	0	0	0	0	0	0	0	0	0	0	0
1161	KIN_14	KIN	cow	female	adult	0	0	4	2	3	0	0	1	2	0	0	1	1	1	1	0	0	0	0	0	0	0	0	0	0	0	0	0	0	0	0	0	0	0	0
1259	KIN_14	KIN	cow	female	adult	0	0	3	2	3	0	0	1	2	0	0	1	1	1	1	0	0	0	0	0	0	0	0	0	0	0	0	0	0	0	0	0	0	0	0
1283	KIN_14	KIN	cow	female	adult	0	0	4	2	3	0	0	1	2	0	0	1	1	1	1	0	0	0	0	0	0	0	0	0	0	0	0	0	0	0	0	0	0	0	0
1306	KIN_14	KIN	cow	male	infant	0	0	3	2	3	0	0	1	2	0	0	1	1	1	1	0	0	0	0	0	0	0	0	0	0	0	0	0	0	0	0	0	0	0	0
1310	KIN_14	KIN	cow	male	adult	0	0	4	2	3	0	0	1	2	0	0	1	1	1	1	0	0	0	0	0	0	0	0	0	0	0	0	0	0	0	0	0	0	0	0
1317	KIN_14	KIN	cow	female	adult	0	0	3	2	3	0	0	1	2	0	0	1	1	1	1	0	0	0	0	0	0	0	0	0	0	0	0	0	0	0	0	0	0	0	0
1323	KIN_14	KIN	cow	male	adult	0	0	4	2	3	0	0	1	2	0	0	1	1	1	1	0	0	0	0	0	0	0	0	0	0	0	0	0	0	0	0	0	0	0	0
1331	KIN_14	KIN	cow	male	juvenile	0	0	3	2	3	0	0	1	2	0	0	1	1	1	1	0	0	0	0	0	0	0	0	0	0	0	0	0	0	0	0	0	0	0	0
1342	KIN_14	KIN	cow	male	adult	0	0	5	2	3	0	0	1	2	0	0	1	1	1	1	0	0	0	0	0	0	0	0	0	0	0	0	0	0	0	0	0	0	0	0
1356	KIN_14	KIN	cow	female	adult	0	0	4	2	3	0	0	1	2	0	0	1	1	1	1	0	0	0	0	0	0	0	0	0	0	0	0	0	0	0	0	0	0	0	0
1358	KIN_14	KIN	cow	female	adult	0	0	2	2	3	0	0	1	2	0	0	1	1	1	1	0	0	0	0	0	0	0	0	0	0	0	0	0	0	0	0	0	0	0	0
1360	KIN_14	KIN	cow	male	adult	0	0	4	2	3	0	0	1	2	0	0	1	1	1	1	0	0	0	0	0	0	0	0	0	0	0	0	0	0	0	0	0	0	0	0
1604	KIN_14	KIN	cow	female	adult	0	0	4	2	3	0	0	1	2	0	0	1	1	1	1	0	0	0	0	0	0	0	0	0	0	0	0	0	0	0	0	0	0	0	0
1671	KIN_14	KIN	cow	female	juvenile	0	0	3	2	3	0	0	1	2	0	0	1	1	1	1	0	0	0	0	0	0	0	0	0	0	0	0	0	0	0	0	0	0	0	0
1296	KIN_15	KIN	pig	female	juvenile	0	0	3	2	2	0	0	0	1	0	0	0	0	0	0	0	0	0	0	0	0	0	0	0	1	1	1	1	0	0	0	0	0	0	0
1302	KIN_15	KIN	pig	male	juvenile	0	0	3	2	2	0	0	0	1	0	0	0	0	0	0	0	0	0	0	0	0	0	0	0	1	1	1	1	0	0	0	0	0	0	0
1307	KIN_15	KIN	pig	male	adult	0	0	5	2	2	0	0	0	1	0	0	0	0	0	0	0	0	0	0	0	0	0	0	0	1	1	1	1	0	0	0	0	0	0	0
1313	KIN_15	KIN	pig	female	adult	0	0	4	2	2	0	0	0	1	0	0	0	0	0	0	0	0	0	0	0	0	0	0	0	1	1	1	1	0	0	0	0	0	0	0
1326	KIN_15	KIN	pig	female	juvenile	0	0	3	2	2	0	0	0	1	0	0	0	0	0	0	0	0	0	0	0	0	0	0	0	1	1	1	1	0	0	0	0	0	0	0
1327	KIN_15	KIN	pig	female	juvenile	0	0	3	2	2	0	0	0	1	0	0	0	0	0	0	0	0	0	0	0	0	0	0	0	1	1	1	1	0	0	0	0	0	0	0
1328	KIN_15	KIN	pig	female	juvenile	0	0	3	2	2	0	0	0	1	0	0	0	0	0	0	0	0	0	0	0	0	0	0	0	1	1	1	1	0	0	0	0	0	0	0
1329	KIN_15	KIN	pig	female	juvenile	0	0	3	2	2	0	0	0	1	0	0	0	0	0	0	0	0	0	0	0	0	0	0	0	1	1	1	1	0	0	0	0	0	0	0
1336	KIN_15	KIN	pig	female	adult	0	0	5	2	2	0	0	0	1	0	0	0	0	0	0	0	0	0	0	0	0	0	0	0	1	1	1	1	0	0	0	0	0	0	0
1340	KIN_15	KIN	pig	female	juvenile	0	0	3	2	2	0	0	0	1	0	0	0	0	0	0	0	0	0	0	0	0	0	0	0	1	1	1	1	0	0	0	0	0	0	0
1346	KIN_15	KIN	pig	male	juvenile	0	0	3	2	2	0	0	0	1	0	0	0	0	0	0	0	0	0	0	0	0	0	0	0	1	1	1	1	0	0	0	0	0	0	0
1349	KIN_15	KIN	pig	male	juvenile	0	0	3	2	2	0	0	0	1	0	0	0	0	0	0	0	0	0	0	0	0	0	0	0	1	1	1	1	0	0	0	0	0	0	0
1353	KIN_15	KIN	pig	female	juvenile	0	0	3	2	2	0	0	0	1	0	0	0	0	0	0	0	0	0	0	0	0	0	0	0	1	1	1	1	0	0	0	0	0	0	0
1375	KIN_15	KIN	pig	female	juvenile	0	0	3	2	2	0	0	0	1	0	0	0	0	0	0	0	0	0	0	0	0	0	0	0	1	1	1	1	0	0	0	0	0	0	0
1390	KIN_15	KIN	pig	female	juvenile	0	0	3	2	2	0	0	0	1	0	0	0	0	0	0	0	0	0	0	0	0	0	0	0	1	1	1	1	0	0	0	0	0	0	0
1391	KIN_15	KIN	pig	female	adult	0	0	4	2	2	0	0	0	1	0	0	0	0	0	0	0	0	0	0	0	0	0	0	0	1	1	1	1	0	0	0	0	0	0	0
1003	KIN_16	KIN	cow	female	adult	1	0	4	2	3	0	0	1	2	0	1	0	0	1	1	0	0	0	0	0	0	0	0	0	1	1	1	1	0	0	0	0	0	0	0
1007	KIN_16	KIN	cow	female	juvenile	1	0	3	2	3	0	0	1	2	0	1	0	0	1	1	0	0	0	0	0	0	0	0	0	1	1	1	1	0	0	0	0	0	0	0
1026	KIN_16	KIN	cow	female	adult	0	0	3	2	3	0	0	1	2	0	1	0	0	1	1	0	0	0	0	0	0	0	0	0	1	1	1	1	0	0	0	0	0	0	0
1274	KIN_16	KIN	cow	male	adult	1	0	3	2	3	0	0	1	2	0	1	0	0	1	1	0	0	0	0	0	0	0	0	0	1	1	1	1	0	0	0	0	0	0	0
1293	KIN_16	KIN	cow	male	infant	0	0	3	2	3	0	0	1	2	0	1	0	0	1	1	0	0	0	0	0	0	0	0	0	1	1	1	1	0	0	0	0	0	0	0
1295	KIN_16	KIN	cow	female	infant	0	0	3	2	3	0	0	1	2	0	1	0	0	1	1	0	0	0	0	0	0	0	0	0	1	1	1	1	0	0	0	0	0	0	0
1297	KIN_16	KIN	cow	male	adult	1	0	4	2	3	0	0	1	2	0	1	0	0	1	1	0	0	0	0	0	0	0	0	0	1	1	1	1	0	0	0	0	0	0	0
1299	KIN_16	KIN	cow	male	adult	1	0	3	2	3	0	0	1	2	0	1	0	0	1	1	0	0	0	0	0	0	0	0	0	1	1	1	1	0	0	0	0	0	0	0
1303	KIN_16	KIN	cow	male	infant	0	0	3	2	3	0	0	1	2	0	1	0	0	1	1	0	0	0	0	0	0	0	0	0	1	1	1	1	0	0	0	0	0	0	0
1316	KIN_16	KIN	cow	male	juvenile	1	0	3	2	3	0	0	1	2	0	1	0	0	1	1	0	0	0	0	0	0	0	0	0	1	1	1	1	0	0	0	0	0	0	0
1322	KIN_16	KIN	cow	female	adult	1	0	3	2	3	0	0	1	2	0	1	0	0	1	1	0	0	0	0	0	0	0	0	0	1	1	1	1	0	0	0	0	0	0	0
1334	KIN_16	KIN	cow	male	adult	1	0	5	2	3	0	0	1	2	0	1	0	0	1	1	0	0	0	0	0	0	0	0	0	1	1	1	1	0	0	0	0	0	0	0
1354	KIN_16	KIN	cow	female	adult	1	0	4	2	3	0	0	1	2	0	1	0	0	1	1	0	0	0	0	0	0	0	0	0	1	1	1	1	0	0	0	0	0	0	0
1361	KIN_16	KIN	cow	female	adult	1	0	3	2	3	0	0	1	2	0	1	0	0	1	1	0	0	0	0	0	0	0	0	0	1	1	1	1	0	0	0	0	0	0	0
1362	KIN_16	KIN	cow	female	adult	1	0	3	2	3	0	0	1	2	0	1	0	0	1	1	0	0	0	0	0	0	0	0	0	1	1	1	1	0	0	0	0	0	0	0
1363	KIN_16	KIN	cow	female	adult	1	0	4	2	3	0	0	1	2	0	1	0	0	1	1	0	0	0	0	0	0	0	0	0	1	1	1	1	0	0	0	0	0	0	0
1371	KIN_16	KIN	cow	female	adult	0	0	4	2	3	0	0	1	2	0	1	0	0	1	1	0	0	0	0	0	0	0	0	0	1	1	1	1	0	0	0	0	0	0	0
1373	KIN_16	KIN	cow	female	juvenile	1	0	3	2	3	0	0	1	2	0	1	0	0	1	1	0	0	0	0	0	0	0	0	0	1	1	1	1	0	0	0	0	0	0	0
1380	KIN_16	KIN	cow	male	adult	1	0	3	2	3	0	0	1	2	0	1	0	0	1	1	0	0	0	0	0	0	0	0	0	1	1	1	1	0	0	0	0	0	0	0
1384	KIN_16	KIN	cow	female	adult	1	0	2	2	3	0	0	1	2	0	1	0	0	1	1	0	0	0	0	0	0	0	0	0	1	1	1	1	0	0	0	0	0	0	0
1001	KIN_17	KIN	pig	female	adult	0	0	4	2	2	0	0	0	1	0	0	0	0	0	0	0	0	0	0	0	0	0	0	0	0	0	0	0	0	0	0	0	0	0	0
1010	KIN_17	KIN	pig	female	adult	0	1	4	2	2	0	0	0	1	0	0	0	0	0	0	0	0	0	0	0	0	0	0	0	0	0	0	0	0	0	0	0	0	0	0
1011	KIN_17	KIN	pig	female	adult	0	0	4	2	2	0	0	0	1	0	0	0	0	0	0	0	0	0	0	0	0	0	0	0	0	0	0	0	0	0	0	0	0	0	0
1024	KIN_17	KIN	pig	female	adult	0	0	4	2	2	0	0	0	1	0	0	0	0	0	0	0	0	0	0	0	0	0	0	0	0	0	0	0	0	0	0	0	0	0	0
1025	KIN_17	KIN	pig	female	adult	0	0	4	2	2	0	0	0	1	0	0	0	0	0	0	0	0	0	0	0	0	0	0	0	0	0	0	0	0	0	0	0	0	0	0
1027	KIN_17	KIN	pig	female	adult	0	0	4	2	2	0	0	0	1	0	0	0	0	0	0	0	0	0	0	0	0	0	0	0	0	0	0	0	0	0	0	0	0	0	0
1291	KIN_17	KIN	pig	female	adult	0	0	4	2	2	0	0	0	1	0	0	0	0	0	0	0	0	0	0	0	0	0	0	0	0	0	0	0	0	0	0	0	0	0	0
1311	KIN_17	KIN	pig	male	adult	0	0	3	2	2	0	0	0	1	0	0	0	0	0	0	0	0	0	0	0	0	0	0	0	0	0	0	0	0	0	0	0	0	0	0
1315	KIN_17	KIN	pig	female	adult	0	0	3	2	2	0	0	0	1	0	0	0	0	0	0	0	0	0	0	0	0	0	0	0	0	0	0	0	0	0	0	0	0	0	0
1320	KIN_17	KIN	pig	male	adult	0	0	3	2	2	0	0	0	1	0	0	0	0	0	0	0	0	0	0	0	0	0	0	0	0	0	0	0	0	0	0	0	0	0	0
1339	KIN_17	KIN	pig	female	adult	0	0	4	2	2	0	0	0	1	0	0	0	0	0	0	0	0	0	0	0	0	0	0	0	0	0	0	0	0	0	0	0	0	0	0
1347	KIN_17	KIN	pig	female	adult	0	0	4	2	2	0	0	0	1	0	0	0	0	0	0	0	0	0	0	0	0	0	0	0	0	0	0	0	0	0	0	0	0	0	0
1352	KIN_17	KIN	pig	male	adult	0	0	5	2	2	0	0	0	1	0	0	0	0	0	0	0	0	0	0	0	0	0	0	0	0	0	0	0	0	0	0	0	0	0	0
1359	KIN_17	KIN	pig	male	adult	0	0	4	2	2	0	0	0	1	0	0	0	0	0	0	0	0	0	0	0	0	0	0	0	0	0	0	0	0	0	0	0	0	0	0
1387	KIN_17	KIN	pig	female	adult	0	0	5	2	2	0	0	0	1	0	0	0	0	0	0	0	0	0	0	0	0	0	0	0	0	0	0	0	0	0	0	0	0	0	0
1396	KIN_17	KIN	pig	female	adult	0	0	4	2	2	0	0	0	1	0	0	0	0	0	0	0	0	0	0	0	0	0	0	0	0	0	0	0	0	0	0	0	0	0	0
1034	KIN_18	KIN	cow	female	adult	1	0	4	2	2	0	0	0	1	4	1	0	0	1	1	0	0	0	0	0	0	0	4	0	1	2	1	2	0	0	0	0	0	0	0
1050	KIN_18	KIN	cow	female	juvenile	1	0	3	2	2	0	0	0	1	4	1	0	0	1	1	0	0	0	0	0	0	0	4	0	1	2	1	2	0	0	0	0	0	0	0
1132	KIN_18	KIN	cow	female	juvenile	1	0	3	2	2	0	0	0	1	4	1	0	0	1	1	0	0	0	0	0	0	0	4	0	1	2	1	2	0	0	0	0	0	0	0
1287	KIN_18	KIN	cow	male	infant	1	0	3	2	2	0	0	0	1	4	1	0	0	1	1	0	0	0	0	0	0	0	4	0	1	2	1	2	0	0	0	0	0	0	0
1335	KIN_18	KIN	cow	male	adult	1	0	5	2	2	0	0	0	1	4	1	0	0	1	1	0	0	0	0	0	0	0	4	0	1	2	1	2	0	0	0	0	0	0	0
1345	KIN_18	KIN	pig	male	juvenile	0	0	3	2	2	0	0	0	1	4	1	0	0	1	1	0	0	0	0	0	0	0	4	0	1	2	1	2	0	0	0	0	0	0	0
1350	KIN_18	KIN	cow	female	adult	1	0	4	2	2	0	0	0	1	4	1	0	0	1	1	0	0	0	0	0	0	0	4	0	1	2	1	2	0	0	0	0	0	0	0
1351	KIN_18	KIN	cow	female	juvenile	1	0	3	2	2	0	0	0	1	4	1	0	0	1	1	0	0	0	0	0	0	0	4	0	1	2	1	2	0	0	0	0	0	0	0
1364	KIN_18	KIN	cow	female	adult	1	0	3	2	2	0	0	0	1	4	1	0	0	1	1	0	0	0	0	0	0	0	4	0	1	2	1	2	0	0	0	0	0	0	0
1365	KIN_18	KIN	cow	female	infant	1	0	3	2	2	0	0	0	1	4	1	0	0	1	1	0	0	0	0	0	0	0	4	0	1	2	1	2	0	0	0	0	0	0	0
1374	KIN_18	KIN	cow	female	adult	1	0	3	2	2	0	0	0	1	4	1	0	0	1	1	0	0	0	0	0	0	0	4	0	1	2	1	2	0	0	0	0	0	0	0
1377	KIN_18	KIN	pig	female	adult	0	0	3	2	2	0	0	0	1	4	1	0	0	1	1	0	0	0	0	0	0	0	4	0	1	2	1	2	0	0	0	0	0	0	0
1392	KIN_18	KIN	cow	female	infant	1	0	3	2	2	0	0	0	1	4	1	0	0	1	1	0	0	0	0	0	0	0	4	0	1	2	1	2	0	0	0	0	0	0	0
1006	KIN_19	KIN	pig	female	adult	0	0	6	2	2	0	0	0	1	0	0	0	0	0	0	0	0	0	0	0	0	0	0	0	0	0	0	0	0	0	0	0	0	0	0
1023	KIN_19	KIN	pig	male	adult	0	0	4	2	2	0	0	0	1	0	0	0	0	0	0	0	0	0	0	0	0	0	0	0	0	0	0	0	0	0	0	0	0	0	0
1028	KIN_19	KIN	pig	female	adult	0	0	3	2	2	0	0	0	1	0	0	0	0	0	0	0	0	0	0	0	0	0	0	0	0	0	0	0	0	0	0	0	0	0	0
1029	KIN_19	KIN	pig	female	adult	0	0	5	2	2	0	0	0	1	0	0	0	0	0	0	0	0	0	0	0	0	0	0	0	0	0	0	0	0	0	0	0	0	0	0
1038	KIN_19	KIN	pig	male	adult	0	0	4	2	2	0	0	0	1	0	0	0	0	0	0	0	0	0	0	0	0	0	0	0	0	0	0	0	0	0	0	0	0	0	0
1108	KIN_19	KIN	pig	female	juvenile	0	0	3	2	2	0	0	0	1	0	0	0	0	0	0	0	0	0	0	0	0	0	0	0	0	0	0	0	0	0	0	0	0	0	0
1301	KIN_19	KIN	pig	male	juvenile	0	0	3	2	2	0	0	0	1	0	0	0	0	0	0	0	0	0	0	0	0	0	0	0	0	0	0	0	0	0	0	0	0	0	0
1319	KIN_19	KIN	pig	female	adult	0	0	4	2	2	0	0	0	1	0	0	0	0	0	0	0	0	0	0	0	0	0	0	0	0	0	0	0	0	0	0	0	0	0	0
1332	KIN_19	KIN	pig	female	adult	0	0	5	2	2	0	0	0	1	0	0	0	0	0	0	0	0	0	0	0	0	0	0	0	0	0	0	0	0	0	0	0	0	0	0
1338	KIN_19	KIN	pig	male	adult	0	0	4	2	2	0	0	0	1	0	0	0	0	0	0	0	0	0	0	0	0	0	0	0	0	0	0	0	0	0	0	0	0	0	0
1341	KIN_19	KIN	pig	female	adult	0	0	4	2	2	0	0	0	1	0	0	0	0	0	0	0	0	0	0	0	0	0	0	0	0	0	0	0	0	0	0	0	0	0	0
1357	KIN_19	KIN	pig	male	juvenile	0	0	3	2	2	0	0	0	1	0	0	0	0	0	0	0	0	0	0	0	0	0	0	0	0	0	0	0	0	0	0	0	0	0	0
1378	KIN_19	KIN	pig	male	juvenile	0	0	3	2	2	0	0	0	1	0	0	0	0	0	0	0	0	0	0	0	0	0	0	0	0	0	0	0	0	0	0	0	0	0	0
1381	KIN_19	KIN	pig	female	adult	0	0	3	2	2	0	0	0	1	0	0	0	0	0	0	0	0	0	0	0	0	0	0	0	0	0	0	0	0	0	0	0	0	0	0
1388	KIN_19	KIN	pig	female	juvenile	0	0	3	2	2	0	0	0	1	0	0	0	0	0	0	0	0	0	0	0	0	0	0	0	0	0	0	0	0	0	0	0	0	0	0
1394	KIN_19	KIN	pig	female	adult	0	0	4	2	2	0	0	0	1	0	0	0	0	0	0	0	0	0	0	0	0	0	0	0	0	0	0	0	0	0	0	0	0	0	0
1083	KIN_2	KIN	cow	male	adult	0	0	5	1	3	1	0	0	2	4	1	0	0	0	0	0	0	0	0	0	0	0	0	0	0	0	0	0	0	0	0	0	0	0	0
1090	KIN_2	KIN	cow	male	adult	0	0	5	1	3	1	0	0	2	4	1	0	0	0	0	0	0	0	0	0	0	0	0	0	0	0	0	0	0	0	0	0	0	0	0
1095	KIN_2	KIN	cow	female	adult	0	0	3	1	3	1	0	0	2	4	1	0	0	0	0	0	0	0	0	0	0	0	0	0	0	0	0	0	0	0	0	0	0	0	0
1113	KIN_2	KIN	cow	male	adult	0	0	5	1	3	1	0	0	2	4	1	0	0	0	0	0	0	0	0	0	0	0	0	0	0	0	0	0	0	0	0	0	0	0	0
1123	KIN_2	KIN	cow	male	senior	0	0	5	1	3	1	0	0	2	4	1	0	0	0	0	0	0	0	0	0	0	0	0	0	0	0	0	0	0	0	0	0	0	0	0
1124	KIN_2	KIN	cow	male	adult	1	0	5	1	3	1	0	0	2	4	1	0	0	0	0	0	0	0	0	0	0	0	0	0	0	0	0	0	0	0	0	0	0	0	0
1136	KIN_2	KIN	cow	male	adult	0	0	5	1	3	1	0	0	2	4	1	0	0	0	0	0	0	0	0	0	0	0	0	0	0	0	0	0	0	0	0	0	0	0	0
1137	KIN_2	KIN	cow	male	adult	1	0	5	1	3	1	0	0	2	4	1	0	0	0	0	0	0	0	0	0	0	0	0	0	0	0	0	0	0	0	0	0	0	0	0
1150	KIN_2	KIN	cow	male	adult	0	0	5	1	3	1	0	0	2	4	1	0	0	0	0	0	0	0	0	0	0	0	0	0	0	0	0	0	0	0	0	0	0	0	0
1153	KIN_2	KIN	cow	male	adult	0	0	4	1	3	1	0	0	2	4	1	0	0	0	0	0	0	0	0	0	0	0	0	0	0	0	0	0	0	0	0	0	0	0	0
1154	KIN_2	KIN	cow	female	adult	1	0	4	1	3	1	0	0	2	4	1	0	0	0	0	0	0	0	0	0	0	0	0	0	0	0	0	0	0	0	0	0	0	0	0
1155	KIN_2	KIN	cow	male	adult	1	0	4	1	3	1	0	0	2	4	1	0	0	0	0	0	0	0	0	0	0	0	0	0	0	0	0	0	0	0	0	0	0	0	0
1156	KIN_2	KIN	cow	male	adult	1	0	5	1	3	1	0	0	2	4	1	0	0	0	0	0	0	0	0	0	0	0	0	0	0	0	0	0	0	0	0	0	0	0	0
1157	KIN_2	KIN	cow	female	adult	1	0	3	1	3	1	0	0	2	4	1	0	0	0	0	0	0	0	0	0	0	0	0	0	0	0	0	0	0	0	0	0	0	0	0
1158	KIN_2	KIN	cow	male	adult	0	0	4	1	3	1	0	0	2	4	1	0	0	0	0	0	0	0	0	0	0	0	0	0	0	0	0	0	0	0	0	0	0	0	0
1159	KIN_2	KIN	cow	male	adult	1	0	4	1	3	1	0	0	2	4	1	0	0	0	0	0	0	0	0	0	0	0	0	0	0	0	0	0	0	0	0	0	0	0	0
1162	KIN_2	KIN	cow	female	adult	0	0	4	1	3	1	0	0	2	4	1	0	0	0	0	0	0	0	0	0	0	0	0	0	0	0	0	0	0	0	0	0	0	0	0
1163	KIN_2	KIN	cow	male	adult	1	1	5	1	3	1	0	0	2	4	1	0	0	0	0	0	0	0	0	0	0	0	0	0	0	0	0	0	0	0	0	0	0	0	0
1165	KIN_2	KIN	cow	male	adult	0	0	4	1	3	1	0	0	2	4	1	0	0	0	0	0	0	0	0	0	0	0	0	0	0	0	0	0	0	0	0	0	0	0	0
1167	KIN_2	KIN	cow	male	adult	1	1	6	1	3	1	0	0	2	4	1	0	0	0	0	0	0	0	0	0	0	0	0	0	0	0	0	0	0	0	0	0	0	0	0
1168	KIN_2	KIN	cow	female	adult	0	0	3	1	3	1	0	0	2	4	1	0	0	0	0	0	0	0	0	0	0	0	0	0	0	0	0	0	0	0	0	0	0	0	0
1172	KIN_2	KIN	cow	male	adult	1	0	5	1	3	1	0	0	2	4	1	0	0	0	0	0	0	0	0	0	0	0	0	0	0	0	0	0	0	0	0	0	0	0	0
1175	KIN_2	KIN	cow	female	adult	1	0	4	1	3	1	0	0	2	4	1	0	0	0	0	0	0	0	0	0	0	0	0	0	0	0	0	0	0	0	0	0	0	0	0
1177	KIN_2	KIN	cow	male	adult	0	0	4	1	3	1	0	0	2	4	1	0	0	0	0	0	0	0	0	0	0	0	0	0	0	0	0	0	0	0	0	0	0	0	0
1178	KIN_2	KIN	cow	male	adult	0	0	5	1	3	1	0	0	2	4	1	0	0	0	0	0	0	0	0	0	0	0	0	0	0	0	0	0	0	0	0	0	0	0	0
1182	KIN_2	KIN	cow	female	adult	0	0	5	1	3	1	0	0	2	4	1	0	0	0	0	0	0	0	0	0	0	0	0	0	0	0	0	0	0	0	0	0	0	0	0
1184	KIN_2	KIN	cow	male	adult	0	0	4	1	3	1	0	0	2	4	1	0	0	0	0	0	0	0	0	0	0	0	0	0	0	0	0	0	0	0	0	0	0	0	0
1205	KIN_2	KIN	cow	female	adult	0	0	4	1	3	1	0	0	2	4	1	0	0	0	0	0	0	0	0	0	0	0	0	0	0	0	0	0	0	0	0	0	0	0	0
1207	KIN_2	KIN	cow	male	adult	0	0	4	1	3	1	0	0	2	4	1	0	0	0	0	0	0	0	0	0	0	0	0	0	0	0	0	0	0	0	0	0	0	0	0
1212	KIN_2	KIN	cow	female	adult	1	0	5	1	3	1	0	0	2	4	1	0	0	0	0	0	0	0	0	0	0	0	0	0	0	0	0	0	0	0	0	0	0	0	0
1215	KIN_2	KIN	cow	female	adult	1	0	5	1	3	1	0	0	2	4	1	0	0	0	0	0	0	0	0	0	0	0	0	0	0	0	0	0	0	0	0	0	0	0	0
1217	KIN_2	KIN	cow	female	adult	1	0	2	1	3	1	0	0	2	4	1	0	0	0	0	0	0	0	0	0	0	0	0	0	0	0	0	0	0	0	0	0	0	0	0
1218	KIN_2	KIN	cow	female	adult	0	0	4	1	3	1	0	0	2	4	1	0	0	0	0	0	0	0	0	0	0	0	0	0	0	0	0	0	0	0	0	0	0	0	0
1222	KIN_2	KIN	cow	female	adult	1	0	4	1	3	1	0	0	2	4	1	0	0	0	0	0	0	0	0	0	0	0	0	0	0	0	0	0	0	0	0	0	0	0	0
1228	KIN_2	KIN	cow	female	adult	1	0	4	1	3	1	0	0	2	4	1	0	0	0	0	0	0	0	0	0	0	0	0	0	0	0	0	0	0	0	0	0	0	0	0
1231	KIN_2	KIN	cow	female	adult	1	0	2	1	3	1	0	0	2	4	1	0	0	0	0	0	0	0	0	0	0	0	0	0	0	0	0	0	0	0	0	0	0	0	0
1232	KIN_2	KIN	cow	female	adult	1	0	4	1	3	1	0	0	2	4	1	0	0	0	0	0	0	0	0	0	0	0	0	0	0	0	0	0	0	0	0	0	0	0	0
1233	KIN_2	KIN	cow	male	adult	0	0	4	1	3	1	0	0	2	4	1	0	0	0	0	0	0	0	0	0	0	0	0	0	0	0	0	0	0	0	0	0	0	0	0
1234	KIN_2	KIN	cow	male	adult	0	0	4	1	3	1	0	0	2	4	1	0	0	0	0	0	0	0	0	0	0	0	0	0	0	0	0	0	0	0	0	0	0	0	0
1235	KIN_2	KIN	cow	male	adult	0	0	6	1	3	1	0	0	2	4	1	0	0	0	0	0	0	0	0	0	0	0	0	0	0	0	0	0	0	0	0	0	0	0	0
1237	KIN_2	KIN	cow	female	adult	0	0	4	1	3	1	0	0	2	4	1	0	0	0	0	0	0	0	0	0	0	0	0	0	0	0	0	0	0	0	0	0	0	0	0
1238	KIN_2	KIN	cow	female	adult	0	0	4	1	3	1	0	0	2	4	1	0	0	0	0	0	0	0	0	0	0	0	0	0	0	0	0	0	0	0	0	0	0	0	0
1242	KIN_2	KIN	cow	female	adult	1	0	5	1	3	1	0	0	2	4	1	0	0	0	0	0	0	0	0	0	0	0	0	0	0	0	0	0	0	0	0	0	0	0	0
1248	KIN_2	KIN	cow	male	adult	1	0	3	1	3	1	0	0	2	4	1	0	0	0	0	0	0	0	0	0	0	0	0	0	0	0	0	0	0	0	0	0	0	0	0
1260	KIN_2	KIN	cow	male	adult	1	0	6	1	3	1	0	0	2	4	1	0	0	0	0	0	0	0	0	0	0	0	0	0	0	0	0	0	0	0	0	0	0	0	0
1269	KIN_2	KIN	cow	male	adult	0	0	5	1	3	1	0	0	2	4	1	0	0	0	0	0	0	0	0	0	0	0	0	0	0	0	0	0	0	0	0	0	0	0	0
1272	KIN_2	KIN	cow	male	adult	0	0	5	1	3	1	0	0	2	4	1	0	0	0	0	0	0	0	0	0	0	0	0	0	0	0	0	0	0	0	0	0	0	0	0
1276	KIN_2	KIN	cow	male	adult	0	0	5	1	3	1	0	0	2	4	1	0	0	0	0	0	0	0	0	0	0	0	0	0	0	0	0	0	0	0	0	0	0	0	0
1290	KIN_2	KIN	cow	female	adult	0	0	5	1	3	1	0	0	2	4	1	0	0	0	0	0	0	0	0	0	0	0	0	0	0	0	0	0	0	0	0	0	0	0	0
1294	KIN_2	KIN	cow	male	adult	0	0	5	1	3	1	0	0	2	4	1	0	0	0	0	0	0	0	0	0	0	0	0	0	0	0	0	0	0	0	0	0	0	0	0
1379	KIN_2	KIN	cow	female	adult	0	0	4	1	3	1	0	0	2	4	1	0	0	0	0	0	0	0	0	0	0	0	0	0	0	0	0	0	0	0	0	0	0	0	0
1393	KIN_2	KIN	cow	female	adult	1	0	3	1	3	1	0	0	2	4	1	0	0	0	0	0	0	0	0	0	0	0	0	0	0	0	0	0	0	0	0	0	0	0	0
1402	KIN_2	KIN	cow	female	adult	0	0	5	1	3	1	0	0	2	4	1	0	0	0	0	0	0	0	0	0	0	0	0	0	0	0	0	0	0	0	0	0	0	0	0
3509	KIN_2	KIN	cow	male	adult	0	0	3	1	3	1	0	0	2	4	1	0	0	0	0	0	0	0	0	0	0	0	0	0	0	0	0	0	0	0	0	0	0	0	0
3513	KIN_2	KIN	cow	female	adult	0	0	4	1	3	1	0	0	2	4	1	0	0	0	0	0	0	0	0	0	0	0	0	0	0	0	0	0	0	0	0	0	0	0	0
3516	KIN_2	KIN	cow	male	juvenile	0	0	4	1	3	1	0	0	2	4	1	0	0	0	0	0	0	0	0	0	0	0	0	0	0	0	0	0	0	0	0	0	0	0	0
3524	KIN_2	KIN	cow	male	adult	1	0	5	1	3	1	0	0	2	4	1	0	0	0	0	0	0	0	0	0	0	0	0	0	0	0	0	0	0	0	0	0	0	0	0
3525	KIN_2	KIN	cow	male	adult	0	0	3	1	3	1	0	0	2	4	1	0	0	0	0	0	0	0	0	0	0	0	0	0	0	0	0	0	0	0	0	0	0	0	0
3529	KIN_2	KIN	cow	male	adult	0	0	4	1	3	1	0	0	2	4	1	0	0	0	0	0	0	0	0	0	0	0	0	0	0	0	0	0	0	0	0	0	0	0	0
3531	KIN_2	KIN	cow	male	adult	0	0	4	1	3	1	0	0	2	4	1	0	0	0	0	0	0	0	0	0	0	0	0	0	0	0	0	0	0	0	0	0	0	0	0
3535	KIN_2	KIN	cow	female	juvenile	0	0	4	1	3	1	0	0	2	4	1	0	0	0	0	0	0	0	0	0	0	0	0	0	0	0	0	0	0	0	0	0	0	0	0
3541	KIN_2	KIN	cow	male	adult	0	0	4	1	3	1	0	0	2	4	1	0	0	0	0	0	0	0	0	0	0	0	0	0	0	0	0	0	0	0	0	0	0	0	0
3560	KIN_2	KIN	cow	female	adult	0	0	5	1	3	1	0	0	2	4	1	0	0	0	0	0	0	0	0	0	0	0	0	0	0	0	0	0	0	0	0	0	0	0	0
3569	KIN_2	KIN	cow	male	juvenile	0	0	4	1	3	1	0	0	2	4	1	0	0	0	0	0	0	0	0	0	0	0	0	0	0	0	0	0	0	0	0	0	0	0	0
3576	KIN_2	KIN	cow	male	juvenile	0	0	4	1	3	1	0	0	2	4	1	0	0	0	0	0	0	0	0	0	0	0	0	0	0	0	0	0	0	0	0	0	0	0	0
3584	KIN_2	KIN	cow	female	adult	0	0	4	1	3	1	0	0	2	4	1	0	0	0	0	0	0	0	0	0	0	0	0	0	0	0	0	0	0	0	0	0	0	0	0
3590	KIN_2	KIN	cow	female	juvenile	0	0	4	1	3	1	0	0	2	4	1	0	0	0	0	0	0	0	0	0	0	0	0	0	0	0	0	0	0	0	0	0	0	0	0
3597	KIN_2	KIN	cow	male	juvenile	0	0	3	1	3	1	0	0	2	4	1	0	0	0	0	0	0	0	0	0	0	0	0	0	0	0	0	0	0	0	0	0	0	0	0
1031	KIN_20	KIN	cow	female	juvenile	1	0	3	0	2	0	0	1	2	0	1	0	0	0	0	0	0	0	0	0	0	0	0	0	0	0	0	0	0	0	0	0	0	0	0
1289	KIN_20	KIN	cow	female	adult	1	0	4	0	2	0	0	1	2	0	1	0	0	0	0	0	0	0	0	0	0	0	0	0	0	0	0	0	0	0	0	0	0	0	0
1366	KIN_20	KIN	cow	female	adult	1	0	4	0	2	0	0	1	2	0	1	0	0	0	0	0	0	0	0	0	0	0	0	0	0	0	0	0	0	0	0	0	0	0	0
1369	KIN_20	KIN	cow	female	adult	1	0	3	0	2	0	0	1	2	0	1	0	0	0	0	0	0	0	0	0	0	0	0	0	0	0	0	0	0	0	0	0	0	0	0
1395	KIN_20	KIN	cow	female	adult	1	0	4	0	2	0	0	1	2	0	1	0	0	0	0	0	0	0	0	0	0	0	0	0	0	0	0	0	0	0	0	0	0	0	0
1535	KIN_20	KIN	cow	male	adult	1	0	6	0	2	0	0	1	2	0	1	0	0	0	0	0	0	0	0	0	0	0	0	0	0	0	0	0	0	0	0	0	0	0	0
1542	KIN_20	KIN	cow	male	juvenile	1	0	3	0	2	0	0	1	2	0	1	0	0	0	0	0	0	0	0	0	0	0	0	0	0	0	0	0	0	0	0	0	0	0	0
1577	KIN_20	KIN	cow	male	infant	1	0	3	0	2	0	0	1	2	0	1	0	0	0	0	0	0	0	0	0	0	0	0	0	0	0	0	0	0	0	0	0	0	0	0
1599	KIN_20	KIN	cow	male	juvenile	1	0	3	0	2	0	0	1	2	0	1	0	0	0	0	0	0	0	0	0	0	0	0	0	0	0	0	0	0	0	0	0	0	0	0
1600	KIN_20	KIN	cow	male	juvenile	1	0	3	0	2	0	0	1	2	0	1	0	0	0	0	0	0	0	0	0	0	0	0	0	0	0	0	0	0	0	0	0	0	0	0
1962	KIN_20	KIN	cow	male	juvenile	1	0	3	0	2	0	0	1	2	0	1	0	0	0	0	0	0	0	0	0	0	0	0	0	0	0	0	0	0	0	0	0	0	0	0
1131	KIN_21	KIN	pig	male	juvenile	0	0	4	2	2	0	IDK	0	1	0	0	0	0	0	0	0	0	0	0	0	0	0	0	0	1	3	1	2	0	0	0	0	0	0	0
1138	KIN_21	KIN	pig	female	adult	0	0	4	2	2	0	IDK	0	1	0	0	0	0	0	0	0	0	0	0	0	0	0	0	0	1	3	1	2	0	0	0	0	0	0	0
1142	KIN_21	KIN	pig	female	juvenile	0	0	3	2	2	0	IDK	0	1	0	0	0	0	0	0	0	0	0	0	0	0	0	0	0	1	3	1	2	0	0	0	0	0	0	0
1146	KIN_21	KIN	pig	male	adult	0	0	4	2	2	0	IDK	0	1	0	0	0	0	0	0	0	0	0	0	0	0	0	0	0	1	3	1	2	0	0	0	0	0	0	0
1786	KIN_21	KIN	pig	male	juvenile	0	0	3	2	2	0	IDK	0	1	0	0	0	0	0	0	0	0	0	0	0	0	0	0	0	1	3	1	2	0	0	0	0	0	0	0
1810	KIN_21	KIN	pig	male	juvenile	0	0	3	2	2	0	IDK	0	1	0	0	0	0	0	0	0	0	0	0	0	0	0	0	0	1	3	1	2	0	0	0	0	0	0	0
1814	KIN_21	KIN	pig	female	juvenile	0	0	3	2	2	0	IDK	0	1	0	0	0	0	0	0	0	0	0	0	0	0	0	0	0	1	3	1	2	0	0	0	0	0	0	0
1820	KIN_21	KIN	pig	female	juvenile	0	0	3	2	2	0	IDK	0	1	0	0	0	0	0	0	0	0	0	0	0	0	0	0	0	1	3	1	2	0	0	0	0	0	0	0
1830	KIN_21	KIN	pig	female	juvenile	0	0	3	2	2	0	IDK	0	1	0	0	0	0	0	0	0	0	0	0	0	0	0	0	0	1	3	1	2	0	0	0	0	0	0	0
1861	KIN_21	KIN	pig	female	adult	0	0	3	2	2	0	IDK	0	1	0	0	0	0	0	0	0	0	0	0	0	0	0	0	0	1	3	1	2	0	0	0	0	0	0	0
1869	KIN_21	KIN	pig	female	juvenile	0	0	3	2	2	0	IDK	0	1	0	0	0	0	0	0	0	0	0	0	0	0	0	0	0	1	3	1	2	0	0	0	0	0	0	0
1878	KIN_21	KIN	pig	female	juvenile	0	0	3	2	2	0	IDK	0	1	0	0	0	0	0	0	0	0	0	0	0	0	0	0	0	1	3	1	2	0	0	0	0	0	0	0
1879	KIN_21	KIN	pig	male	adult	0	0	4	2	2	0	IDK	0	1	0	0	0	0	0	0	0	0	0	0	0	0	0	0	0	1	3	1	2	0	0	0	0	0	0	0
1903	KIN_21	KIN	pig	male	adult	0	0	3	2	2	0	IDK	0	1	0	0	0	0	0	0	0	0	0	0	0	0	0	0	0	1	3	1	2	0	0	0	0	0	0	0
1906	KIN_21	KIN	pig	male	juvenile	0	0	3	2	2	0	IDK	0	1	0	0	0	0	0	0	0	0	0	0	0	0	0	0	0	1	3	1	2	0	0	0	0	0	0	0
1012	KIN_22	KIN	cow	female	adult	1	0	4	2	4	1	0	1	1	2	1	1	0	1	1	0	0	0	0	0	0	0	0	0	0	0	0	0	0	0	0	0	0	0	0
1051	KIN_22	KIN	cow	female	juvenile	1	0	4	2	4	1	0	1	1	2	1	1	0	1	1	0	0	0	0	0	0	0	0	0	0	0	0	0	0	0	0	0	0	0	0
1355	KIN_22	KIN	cow	female	infant	1	0	3	2	4	1	0	1	1	2	1	1	0	1	1	0	0	0	0	0	0	0	0	0	0	0	0	0	0	0	0	0	0	0	0
1419	KIN_22	KIN	cow	male	infant	1	0	3	2	4	1	0	1	1	2	1	1	0	1	1	0	0	0	0	0	0	0	0	0	0	0	0	0	0	0	0	0	0	0	0
1457	KIN_22	KIN	cow	male	juvenile	1	0	4	2	4	1	0	1	1	2	1	1	0	1	1	0	0	0	0	0	0	0	0	0	0	0	0	0	0	0	0	0	0	0	0
1524	KIN_22	KIN	cow	male	juvenile	1	0	4	2	4	1	0	1	1	2	1	1	0	1	1	0	0	0	0	0	0	0	0	0	0	0	0	0	0	0	0	0	0	0	0
1527	KIN_22	KIN	cow	female	juvenile	1	0	4	2	4	1	0	1	1	2	1	1	0	1	1	0	0	0	0	0	0	0	0	0	0	0	0	0	0	0	0	0	0	0	0
1584	KIN_22	KIN	cow	male	infant	1	0	3	2	4	1	0	1	1	2	1	1	0	1	1	0	0	0	0	0	0	0	0	0	0	0	0	0	0	0	0	0	0	0	0
1608	KIN_22	KIN	cow	female	juvenile	1	0	4	2	4	1	0	1	1	2	1	1	0	1	1	0	0	0	0	0	0	0	0	0	0	0	0	0	0	0	0	0	0	0	0
1985	KIN_22	KIN	cow	male	infant	1	0	4	2	4	1	0	1	1	2	1	1	0	1	1	0	0	0	0	0	0	0	0	0	0	0	0	0	0	0	0	0	0	0	0
1422	KIN_23	KIN	pig	female	adult	0	0	2	2	2	0	0	0	1	0	0	0	0	0	0	0	0	0	0	0	0	0	0	0	1	2	1	1	0	1	1	0	0	0	0
1482	KIN_23	KIN	pig	female	juvenile	0	0	3	2	2	0	0	0	1	0	0	0	0	0	0	0	0	0	0	0	0	0	0	0	1	2	1	1	0	1	1	0	0	0	0
1765	KIN_23	KIN	pig	female	juvenile	0	0	3	2	2	0	0	0	1	0	0	0	0	0	0	0	0	0	0	0	0	0	0	0	1	2	1	1	0	1	1	0	0	0	0
1788	KIN_23	KIN	pig	female	juvenile	0	0	3	2	2	0	0	0	1	0	0	0	0	0	0	0	0	0	0	0	0	0	0	0	1	2	1	1	0	1	1	0	0	0	0
1790	KIN_23	KIN	pig	female	adult	0	0	3	2	2	0	0	0	1	0	0	0	0	0	0	0	0	0	0	0	0	0	0	0	1	2	1	1	0	1	1	0	0	0	0
1808	KIN_23	KIN	pig	male	adult	0	0	4	2	2	0	0	0	1	0	0	0	0	0	0	0	0	0	0	0	0	0	0	0	1	2	1	1	0	1	1	0	0	0	0
1813	KIN_23	KIN	pig	female	juvenile	0	0	3	2	2	0	0	0	1	0	0	0	0	0	0	0	0	0	0	0	0	0	0	0	1	2	1	1	0	1	1	0	0	0	0
1838	KIN_23	KIN	pig	female	adult	0	0	6	2	2	0	0	0	1	0	0	0	0	0	0	0	0	0	0	0	0	0	0	0	1	2	1	1	0	1	1	0	0	0	0
1843	KIN_23	KIN	pig	male	juvenile	0	0	3	2	2	0	0	0	1	0	0	0	0	0	0	0	0	0	0	0	0	0	0	0	1	2	1	1	0	1	1	0	0	0	0
1847	KIN_23	KIN	pig	female	juvenile	0	0	3	2	2	0	0	0	1	0	0	0	0	0	0	0	0	0	0	0	0	0	0	0	1	2	1	1	0	1	1	0	0	0	0
1881	KIN_23	KIN	pig	female	juvenile	0	0	3	2	2	0	0	0	1	0	0	0	0	0	0	0	0	0	0	0	0	0	0	0	1	2	1	1	0	1	1	0	0	0	0
2044	KIN_23	KIN	pig	female	juvenile	0	0	3	2	2	0	0	0	1	0	0	0	0	0	0	0	0	0	0	0	0	0	0	0	1	2	1	1	0	1	1	0	0	0	0
2130	KIN_23	KIN	pig	female	adult	0	0	3	2	2	0	0	0	1	0	0	0	0	0	0	0	0	0	0	0	0	0	0	0	1	2	1	1	0	1	1	0	0	0	0
2150	KIN_23	KIN	pig	female	adult	0	0	3	2	2	0	0	0	1	0	0	0	0	0	0	0	0	0	0	0	0	0	0	0	1	2	1	1	0	1	1	0	0	0	0
2154	KIN_23	KIN	pig	male	juvenile	0	0	3	2	2	0	0	0	1	0	0	0	0	0	0	0	0	0	0	0	0	0	0	0	1	2	1	1	0	1	1	0	0	0	0
1343	KIN_24	KIN	cow	male	juvenile	1	0	6	2	4	1	1	1	1	4	1	1	1	1	1	0	1	1	0	0	0	0	0	0	0	0	0	0	0	0	0	0	0	0	0
1370	KIN_24	KIN	cow	female	adult	1	0	6	2	4	1	1	1	1	4	1	1	1	1	1	0	1	1	0	0	0	0	0	0	0	0	0	0	0	0	0	0	0	0	0
1382	KIN_24	KIN	cow	female	adult	1	0	6	2	4	1	1	1	1	4	1	1	1	1	1	0	1	1	0	0	0	0	0	0	0	0	0	0	0	0	0	0	0	0	0
1428	KIN_24	KIN	cow	female	adult	1	0	6	2	4	1	1	1	1	4	1	1	1	1	1	0	1	1	0	0	0	0	0	0	0	0	0	0	0	0	0	0	0	0	0
1448	KIN_24	KIN	cow	male	adult	1	0	6	2	4	1	1	1	1	4	1	1	1	1	1	0	1	1	0	0	0	0	0	0	0	0	0	0	0	0	0	0	0	0	0
1449	KIN_24	KIN	cow	female	adult	1	0	6	2	4	1	1	1	1	4	1	1	1	1	1	0	1	1	0	0	0	0	0	0	0	0	0	0	0	0	0	0	0	0	0
1458	KIN_24	KIN	cow	female	adult	1	0	6	2	4	1	1	1	1	4	1	1	1	1	1	0	1	1	0	0	0	0	0	0	0	0	0	0	0	0	0	0	0	0	0
1505	KIN_24	KIN	cow	female	adult	1	0	6	2	4	1	1	1	1	4	1	1	1	1	1	0	1	1	0	0	0	0	0	0	0	0	0	0	0	0	0	0	0	0	0
1537	KIN_24	KIN	cow	female	adult	1	0	6	2	4	1	1	1	1	4	1	1	1	1	1	0	1	1	0	0	0	0	0	0	0	0	0	0	0	0	0	0	0	0	0
1778	KIN_24	KIN	cow	female	adult	1	0	6	2	4	1	1	1	1	4	1	1	1	1	1	0	1	1	0	0	0	0	0	0	0	0	0	0	0	0	0	0	0	0	0
1780	KIN_24	KIN	cow	male	infant	1	0	6	2	4	1	1	1	1	4	1	1	1	1	1	0	1	1	0	0	0	0	0	0	0	0	0	0	0	0	0	0	0	0	0
1792	KIN_24	KIN	cow	male	adult	1	0	6	2	4	1	1	1	1	4	1	1	1	1	1	0	1	1	0	0	0	0	0	0	0	0	0	0	0	0	0	0	0	0	0
1794	KIN_24	KIN	cow	female	adult	1	0	6	2	4	1	1	1	1	4	1	1	1	1	1	0	1	1	0	0	0	0	0	0	0	0	0	0	0	0	0	0	0	0	0
1795	KIN_24	KIN	cow	male	adult	1	0	6	2	4	1	1	1	1	4	1	1	1	1	1	0	1	1	0	0	0	0	0	0	0	0	0	0	0	0	0	0	0	0	0
1809	KIN_24	KIN	cow	female	adult	1	0	6	2	4	1	1	1	1	4	1	1	1	1	1	0	1	1	0	0	0	0	0	0	0	0	0	0	0	0	0	0	0	0	0
1867	KIN_24	KIN	cow	female	adult	1	0	6	2	4	1	1	1	1	4	1	1	1	1	1	0	1	1	0	0	0	0	0	0	0	0	0	0	0	0	0	0	0	0	0
1982	KIN_24	KIN	cow	female	adult	1	0	6	2	4	1	1	1	1	4	1	1	1	1	1	0	1	1	0	0	0	0	0	0	0	0	0	0	0	0	0	0	0	0	0
2081	KIN_24	KIN	cow	male	adult	1	0	6	2	4	1	1	1	1	4	1	1	1	1	1	0	1	1	0	0	0	0	0	0	0	0	0	0	0	0	0	0	0	0	0
2160	KIN_24	KIN	cow	female	geriatric	1	0	6	2	4	1	1	1	1	4	1	1	1	1	1	0	1	1	0	0	0	0	0	0	0	0	0	0	0	0	0	0	0	0	0
2176	KIN_24	KIN	cow	female	adult	1	0	6	2	4	1	1	1	1	4	1	1	1	1	1	0	1	1	0	0	0	0	0	0	0	0	0	0	0	0	0	0	0	0	0
1437	KIN_25	KIN	pig	female	adult	0	0	5	2	2	0	0	0	1	0	0	0	0	0	0	0	0	0	0	0	0	0	0	0	0	0	0	0	0	0	1	0	0	0	0
1442	KIN_25	KIN	pig	male	juvenile	0	0	3	2	2	0	0	0	1	0	0	0	0	0	0	0	0	0	0	0	0	0	0	0	0	0	0	0	0	0	1	0	0	0	0
1478	KIN_25	KIN	pig	male	juvenile	0	0	2	2	2	0	0	0	1	0	0	0	0	0	0	0	0	0	0	0	0	0	0	0	0	0	0	0	0	0	1	0	0	0	0
1491	KIN_25	KIN	pig	female	adult	0	0	3	2	2	0	0	0	1	0	0	0	0	0	0	0	0	0	0	0	0	0	0	0	0	0	0	0	0	0	1	0	0	0	0
1495	KIN_25	KIN	pig	female	adult	0	0	4	2	2	0	0	0	1	0	0	0	0	0	0	0	0	0	0	0	0	0	0	0	0	0	0	0	0	0	1	0	0	0	0
1503	KIN_25	KIN	pig	female	adult	0	0	4	2	2	0	0	0	1	0	0	0	0	0	0	0	0	0	0	0	0	0	0	0	0	0	0	0	0	0	1	0	0	0	0
1504	KIN_25	KIN	pig	female	adult	0	0	2	2	2	0	0	0	1	0	0	0	0	0	0	0	0	0	0	0	0	0	0	0	0	0	0	0	0	0	1	0	0	0	0
1630	KIN_25	KIN	pig	male	juvenile	0	0	3	2	2	0	0	0	1	0	0	0	0	0	0	0	0	0	0	0	0	0	0	0	0	0	0	0	0	0	1	0	0	0	0
1775	KIN_25	KIN	pig	male	adult	0	0	4	2	2	0	0	0	1	0	0	0	0	0	0	0	0	0	0	0	0	0	0	0	0	0	0	0	0	0	1	0	0	0	0
1782	KIN_25	KIN	pig	female	juvenile	0	0	3	2	2	0	0	0	1	0	0	0	0	0	0	0	0	0	0	0	0	0	0	0	0	0	0	0	0	0	1	0	0	0	0
1783	KIN_25	KIN	pig	male	adult	0	0	3	2	2	0	0	0	1	0	0	0	0	0	0	0	0	0	0	0	0	0	0	0	0	0	0	0	0	0	1	0	0	0	0
1815	KIN_25	KIN	pig	female	adult	0	0	5	2	2	0	0	0	1	0	0	0	0	0	0	0	0	0	0	0	0	0	0	0	0	0	0	0	0	0	1	0	0	0	0
1827	KIN_25	KIN	pig	male	juvenile	0	0	3	2	2	0	0	0	1	0	0	0	0	0	0	0	0	0	0	0	0	0	0	0	0	0	0	0	0	0	1	0	0	0	0
1845	KIN_25	KIN	pig	female	juvenile	0	0	3	2	2	0	0	0	1	0	0	0	0	0	0	0	0	0	0	0	0	0	0	0	0	0	0	0	0	0	1	0	0	0	0
1872	KIN_25	KIN	pig	male	adult	0	0	4	2	2	0	0	0	1	0	0	0	0	0	0	0	0	0	0	0	0	0	0	0	0	0	0	0	0	0	1	0	0	0	0
1897	KIN_25	KIN	pig	female	adult	0	0	3	2	2	0	0	0	1	0	0	0	0	0	0	0	0	0	0	0	0	0	0	0	0	0	0	0	0	0	1	0	0	0	0
1957	KIN_25	KIN	pig	female	adult	0	0	4	2	2	0	0	0	1	0	0	0	0	0	0	0	0	0	0	0	0	0	0	0	0	0	0	0	0	0	1	0	0	0	0
1984	KIN_25	KIN	pig	male	adult	0	0	4	2	2	0	0	0	1	0	0	0	0	0	0	0	0	0	0	0	0	0	0	0	0	0	0	0	0	0	1	0	0	0	0
2064	KIN_25	KIN	pig	female	adult	0	0	4	2	2	0	0	0	1	0	0	0	0	0	0	0	0	0	0	0	0	0	0	0	0	0	0	0	0	0	1	0	0	0	0
2114	KIN_25	KIN	pig	male	adult	0	0	4	2	2	0	0	0	1	0	0	0	0	0	0	0	0	0	0	0	0	0	0	0	0	0	0	0	0	0	1	0	0	0	0
1368	KIN_26	KIN	cow	female	infant	0	0	3	2	4	0	0	1	1	4	1	1	1	1	1	1	0	0	0	0	0	0	4	0	1	1	1	1	0	0	0	0	0	0	0
1430	KIN_26	KIN	cow	female	juvenile	1	0	4	2	4	0	0	1	1	4	1	1	1	1	1	1	0	0	0	0	0	0	4	0	1	1	1	1	0	0	0	0	0	0	0
1446	KIN_26	KIN	cow	female	infant	1	0	3	2	4	0	0	1	1	4	1	1	1	1	1	1	0	0	0	0	0	0	4	0	1	1	1	1	0	0	0	0	0	0	0
1490	KIN_26	KIN	cow	female	juvenile	1	0	3	2	4	0	0	1	1	4	1	1	1	1	1	1	0	0	0	0	0	0	4	0	1	1	1	1	0	0	0	0	0	0	0
1509	KIN_26	KIN	cow	female	adult	1	0	3	2	4	0	0	1	1	4	1	1	1	1	1	1	0	0	0	0	0	0	4	0	1	1	1	1	0	0	0	0	0	0	0
1606	KIN_26	KIN	cow	female	adult	1	0	4	2	4	0	0	1	1	4	1	1	1	1	1	1	0	0	0	0	0	0	4	0	1	1	1	1	0	0	0	0	0	0	0
1769	KIN_26	KIN	cow	female	adult	1	0	4	2	4	0	0	1	1	4	1	1	1	1	1	1	0	0	0	0	0	0	4	0	1	1	1	1	0	0	0	0	0	0	0
1796	KIN_26	KIN	cow	female	adult	1	0	5	2	4	0	0	1	1	4	1	1	1	1	1	1	0	0	0	0	0	0	4	0	1	1	1	1	0	0	0	0	0	0	0
1818	KIN_26	KIN	cow	female	adult	1	0	4	2	4	0	0	1	1	4	1	1	1	1	1	1	0	0	0	0	0	0	4	0	1	1	1	1	0	0	0	0	0	0	0
1821	KIN_26	KIN	cow	female	adult	1	0	3	2	4	0	0	1	1	4	1	1	1	1	1	1	0	0	0	0	0	0	4	0	1	1	1	1	0	0	0	0	0	0	0
1852	KIN_26	KIN	cow	male	adult	0	0	4	2	4	0	0	1	1	4	1	1	1	1	1	1	0	0	0	0	0	0	4	0	1	1	1	1	0	0	0	0	0	0	0
1855	KIN_26	KIN	cow	female	senior	1	0	5	2	4	0	0	1	1	4	1	1	1	1	1	1	0	0	0	0	0	0	4	0	1	1	1	1	0	0	0	0	0	0	0
1860	KIN_26	KIN	cow	female	adult	1	0	4	2	4	0	0	1	1	4	1	1	1	1	1	1	0	0	0	0	0	0	4	0	1	1	1	1	0	0	0	0	0	0	0
1865	KIN_26	KIN	cow	female	adult	1	0	4	2	4	0	0	1	1	4	1	1	1	1	1	1	0	0	0	0	0	0	4	0	1	1	1	1	0	0	0	0	0	0	0
1874	KIN_26	KIN	cow	female	juvenile	1	0	4	2	4	0	0	1	1	4	1	1	1	1	1	1	0	0	0	0	0	0	4	0	1	1	1	1	0	0	0	0	0	0	0
1958	KIN_26	KIN	cow	female	adult	1	0	4	2	4	0	0	1	1	4	1	1	1	1	1	1	0	0	0	0	0	0	4	0	1	1	1	1	0	0	0	0	0	0	0
1971	KIN_26	KIN	cow	female	adult	1	0	3	2	4	0	0	1	1	4	1	1	1	1	1	1	0	0	0	0	0	0	4	0	1	1	1	1	0	0	0	0	0	0	0
2086	KIN_26	KIN	cow	female	adult	1	0	4	2	4	0	0	1	1	4	1	1	1	1	1	1	0	0	0	0	0	0	4	0	1	1	1	1	0	0	0	0	0	0	0
2138	KIN_26	KIN	cow	female	adult	1	0	4	2	4	0	0	1	1	4	1	1	1	1	1	1	0	0	0	0	0	0	4	0	1	1	1	1	0	0	0	0	0	0	0
2149	KIN_26	KIN	cow	female	adult	1	0	4	2	4	0	0	1	1	4	1	1	1	1	1	1	0	0	0	0	0	0	4	0	1	1	1	1	0	0	0	0	0	0	0
1499	KIN_27	KIN	pig	female	adult	0	0	4	2	2	0	0	0	1	0	0	0	0	0	0	0	0	0	0	0	0	0	0	0	0	0	0	0	0	0	0	0	0	0	0
1768	KIN_27	KIN	pig	female	adult	0	0	4	2	2	0	0	0	1	0	0	0	0	0	0	0	0	0	0	0	0	0	0	0	0	0	0	0	0	0	0	0	0	0	0
1789	KIN_27	KIN	pig	female	adult	0	0	3	2	2	0	0	0	1	0	0	0	0	0	0	0	0	0	0	0	0	0	0	0	0	0	0	0	0	0	0	0	0	0	0
1807	KIN_27	KIN	pig	female	adult	0	0	4	2	2	0	0	0	1	0	0	0	0	0	0	0	0	0	0	0	0	0	0	0	0	0	0	0	0	0	0	0	0	0	0
1819	KIN_27	KIN	pig	male	adult	0	0	5	2	2	0	0	0	1	0	0	0	0	0	0	0	0	0	0	0	0	0	0	0	0	0	0	0	0	0	0	0	0	0	0
1823	KIN_27	KIN	pig	female	adult	0	0	5	2	2	0	0	0	1	0	0	0	0	0	0	0	0	0	0	0	0	0	0	0	0	0	0	0	0	0	0	0	0	0	0
1857	KIN_27	KIN	pig	female	adult	0	0	4	2	2	0	0	0	1	0	0	0	0	0	0	0	0	0	0	0	0	0	0	0	0	0	0	0	0	0	0	0	0	0	0
1975	KIN_27	KIN	pig	female	adult	0	0	4	2	2	0	0	0	1	0	0	0	0	0	0	0	0	0	0	0	0	0	0	0	0	0	0	0	0	0	0	0	0	0	0
2070	KIN_27	KIN	pig	male	juvenile	0	0	3	2	2	0	0	0	1	0	0	0	0	0	0	0	0	0	0	0	0	0	0	0	0	0	0	0	0	0	0	0	0	0	0
2174	KIN_27	KIN	pig	female	adult	0	0	4	2	2	0	0	0	1	0	0	0	0	0	0	0	0	0	0	0	0	0	0	0	0	0	0	0	0	0	0	0	0	0	0
1432	KIN_28	KIN	cow	female	adult	1	0	6	2	4	1	0	1	1	4	1	1	0	1	1	0	0	0	0	0	0	0	0	0	0	0	0	0	0	0	0	0	0	0	0
1435	KIN_28	KIN	cow	female	juvenile	1	0	4	2	4	1	0	1	1	4	1	1	0	1	1	0	0	0	0	0	0	0	0	0	0	0	0	0	0	0	0	0	0	0	0
1498	KIN_28	KIN	cow	female	adult	1	0	4	2	4	1	0	1	1	4	1	1	0	1	1	0	0	0	0	0	0	0	0	0	0	0	0	0	0	0	0	0	0	0	0
1530	KIN_28	KIN	cow	male	juvenile	1	0	4	2	4	1	0	1	1	4	1	1	0	1	1	0	0	0	0	0	0	0	0	0	0	0	0	0	0	0	0	0	0	0	0
1581	KIN_28	KIN	cow	female	adult	1	0	4	2	4	1	0	1	1	4	1	1	0	1	1	0	0	0	0	0	0	0	0	0	0	0	0	0	0	0	0	0	0	0	0
1784	KIN_28	KIN	cow	male	adult	1	0	6	2	4	1	0	1	1	4	1	1	0	1	1	0	0	0	0	0	0	0	0	0	0	0	0	0	0	0	0	0	0	0	0
1798	KIN_28	KIN	cow	female	adult	1	0	4	2	4	1	0	1	1	4	1	1	0	1	1	0	0	0	0	0	0	0	0	0	0	0	0	0	0	0	0	0	0	0	0
1799	KIN_28	KIN	cow	female	adult	1	0	5	2	4	1	0	1	1	4	1	1	0	1	1	0	0	0	0	0	0	0	0	0	0	0	0	0	0	0	0	0	0	0	0
1803	KIN_28	KIN	cow	female	adult	1	0	4	2	4	1	0	1	1	4	1	1	0	1	1	0	0	0	0	0	0	0	0	0	0	0	0	0	0	0	0	0	0	0	0
1806	KIN_28	KIN	cow	female	adult	1	0	4	2	4	1	0	1	1	4	1	1	0	1	1	0	0	0	0	0	0	0	0	0	0	0	0	0	0	0	0	0	0	0	0
1822	KIN_28	KIN	cow	male	adult	1	0	4	2	4	1	0	1	1	4	1	1	0	1	1	0	0	0	0	0	0	0	0	0	0	0	0	0	0	0	0	0	0	0	0
1828	KIN_28	KIN	cow	female	juvenile	1	0	4	2	4	1	0	1	1	4	1	1	0	1	1	0	0	0	0	0	0	0	0	0	0	0	0	0	0	0	0	0	0	0	0
1829	KIN_28	KIN	cow	female	adult	1	0	4	2	4	1	0	1	1	4	1	1	0	1	1	0	0	0	0	0	0	0	0	0	0	0	0	0	0	0	0	0	0	0	0
1837	KIN_28	KIN	cow	female	juvenile	1	0	4	2	4	1	0	1	1	4	1	1	0	1	1	0	0	0	0	0	0	0	0	0	0	0	0	0	0	0	0	0	0	0	0
1849	KIN_28	KIN	cow	female	adult	1	0	5	2	4	1	0	1	1	4	1	1	0	1	1	0	0	0	0	0	0	0	0	0	0	0	0	0	0	0	0	0	0	0	0
1863	KIN_28	KIN	cow	female	juvenile	1	0	3	2	4	1	0	1	1	4	1	1	0	1	1	0	0	0	0	0	0	0	0	0	0	0	0	0	0	0	0	0	0	0	0
1864	KIN_28	KIN	cow	female	juvenile	1	0	4	2	4	1	0	1	1	4	1	1	0	1	1	0	0	0	0	0	0	0	0	0	0	0	0	0	0	0	0	0	0	0	0
1901	KIN_28	KIN	cow	female	adult	1	0	4	2	4	1	0	1	1	4	1	1	0	1	1	0	0	0	0	0	0	0	0	0	0	0	0	0	0	0	0	0	0	0	0
2040	KIN_28	KIN	cow	male	adult	1	0	5	2	4	1	0	1	1	4	1	1	0	1	1	0	0	0	0	0	0	0	0	0	0	0	0	0	0	0	0	0	0	0	0
2136	KIN_28	KIN	cow	male	adult	1	0	6	2	4	1	0	1	1	4	1	1	0	1	1	0	0	0	0	0	0	0	0	0	0	0	0	0	0	0	0	0	0	0	0
1015	KIN_3	KIN	pig	female	adult	0	1	4	1	2	0	1	0	1	0	0	0	0	0	0	0	0	0	0	0	0	0	0	0	0	0	0	0	0	1	1	0	0	0	0
1193	KIN_3	KIN	pig	female	adult	0	0	4	1	2	0	1	0	1	0	0	0	0	0	0	0	0	0	0	0	0	0	0	0	0	0	0	0	0	1	1	0	0	0	0
1210	KIN_3	KIN	pig	male	adult	0	0	4	1	2	0	1	0	1	0	0	0	0	0	0	0	0	0	0	0	0	0	0	0	0	0	0	0	0	1	1	0	0	0	0
1213	KIN_3	KIN	pig	male	juvenile	0	0	4	1	2	0	1	0	1	0	0	0	0	0	0	0	0	0	0	0	0	0	0	0	0	0	0	0	0	1	1	0	0	0	0
1216	KIN_3	KIN	pig	female	adult	0	0	4	1	2	0	1	0	1	0	0	0	0	0	0	0	0	0	0	0	0	0	0	0	0	0	0	0	0	1	1	0	0	0	0
1220	KIN_3	KIN	pig	male	juvenile	0	0	2	1	2	0	1	0	1	0	0	0	0	0	0	0	0	0	0	0	0	0	0	0	0	0	0	0	0	1	1	0	0	0	0
1227	KIN_3	KIN	pig	female	adult	0	1	3	1	2	0	1	0	1	0	0	0	0	0	0	0	0	0	0	0	0	0	0	0	0	0	0	0	0	1	1	0	0	0	0
1229	KIN_3	KIN	pig	female	juvenile	0	0	4	1	2	0	1	0	1	0	0	0	0	0	0	0	0	0	0	0	0	0	0	0	0	0	0	0	0	1	1	0	0	0	0
1230	KIN_3	KIN	pig	female	adult	0	0	4	1	2	0	1	0	1	0	0	0	0	0	0	0	0	0	0	0	0	0	0	0	0	0	0	0	0	1	1	0	0	0	0
1236	KIN_3	KIN	pig	male	adult	0	0	6	1	2	0	1	0	1	0	0	0	0	0	0	0	0	0	0	0	0	0	0	0	0	0	0	0	0	1	1	0	0	0	0
1239	KIN_3	KIN	pig	female	infant	0	1	4	1	2	0	1	0	1	0	0	0	0	0	0	0	0	0	0	0	0	0	0	0	0	0	0	0	0	1	1	0	0	0	0
1244	KIN_3	KIN	pig	male	infant	0	0	4	1	2	0	1	0	1	0	0	0	0	0	0	0	0	0	0	0	0	0	0	0	0	0	0	0	0	1	1	0	0	0	0
1245	KIN_3	KIN	pig	male	adult	0	0	4	1	2	0	1	0	1	0	0	0	0	0	0	0	0	0	0	0	0	0	0	0	0	0	0	0	0	1	1	0	0	0	0
1246	KIN_3	KIN	pig	male	adult	0	0	5	1	2	0	1	0	1	0	0	0	0	0	0	0	0	0	0	0	0	0	0	0	0	0	0	0	0	1	1	0	0	0	0
1383	KIN_3	KIN	pig	male	juvenile	0	0	4	1	2	0	1	0	1	0	0	0	0	0	0	0	0	0	0	0	0	0	0	0	0	0	0	0	0	1	1	0	0	0	0
1399	KIN_3	KIN	pig	female	adult	0	0	5	1	2	0	1	0	1	0	0	0	0	0	0	0	0	0	0	0	0	0	0	0	0	0	0	0	0	1	1	0	0	0	0
1400	KIN_3	KIN	pig	male	adult	0	0	5	1	2	0	1	0	1	0	0	0	0	0	0	0	0	0	0	0	0	0	0	0	0	0	0	0	0	1	1	0	0	0	0
1401	KIN_3	KIN	pig	male	adult	0	0	5	1	2	0	1	0	1	0	0	0	0	0	0	0	0	0	0	0	0	0	0	0	0	0	0	0	0	1	1	0	0	0	0
1412	KIN_3	KIN	pig	male	adult	0	1	5	1	2	0	1	0	1	0	0	0	0	0	0	0	0	0	0	0	0	0	0	0	0	0	0	0	0	1	1	0	0	0	0
1816	KIN_30	KIN	pig	male	adult	0	0	3	2	2	0	0	0	1	0	0	0	0	0	0	0	0	0	0	0	0	0	0	0	1	3	1	1	0	0	0	0	0	0	0
1833	KIN_30	KIN	pig	male	adult	0	0	3	2	2	0	0	0	1	0	0	0	0	0	0	0	0	0	0	0	0	0	0	0	1	3	1	1	0	0	0	0	0	0	0
1841	KIN_30	KIN	pig	male	adult	0	0	2	2	2	0	0	0	1	0	0	0	0	0	0	0	0	0	0	0	0	0	0	0	1	3	1	1	0	0	0	0	0	0	0
1858	KIN_30	KIN	pig	male	adult	0	0	3	2	2	0	0	0	1	0	0	0	0	0	0	0	0	0	0	0	0	0	0	0	1	3	1	1	0	0	0	0	0	0	0
2183	KIN_30	KIN	pig	male	adult	0	0	5	2	2	0	0	0	1	0	0	0	0	0	0	0	0	0	0	0	0	0	0	0	1	3	1	1	0	0	0	0	0	0	0
2185	KIN_30	KIN	pig	female	adult	0	0	3	2	2	0	0	0	1	0	0	0	0	0	0	0	0	0	0	0	0	0	0	0	1	3	1	1	0	0	0	0	0	0	0
2189	KIN_30	KIN	pig	female	adult	0	0	3	2	2	0	0	0	1	0	0	0	0	0	0	0	0	0	0	0	0	0	0	0	1	3	1	1	0	0	0	0	0	0	0
2235	KIN_30	KIN	pig	female	adult	0	0	5	2	2	0	0	0	1	0	0	0	0	0	0	0	0	0	0	0	0	0	0	0	1	3	1	1	0	0	0	0	0	0	0
2247	KIN_30	KIN	pig	female	adult	0	0	2	2	2	0	0	0	1	0	0	0	0	0	0	0	0	0	0	0	0	0	0	0	1	3	1	1	0	0	0	0	0	0	0
2250	KIN_30	KIN	pig	male	adult	0	0	5	2	2	0	0	0	1	0	0	0	0	0	0	0	0	0	0	0	0	0	0	0	1	3	1	1	0	0	0	0	0	0	0
2275	KIN_30	KIN	pig	female	adult	0	0	5	2	2	0	0	0	1	0	0	0	0	0	0	0	0	0	0	0	0	0	0	0	1	3	1	1	0	0	0	0	0	0	0
2282	KIN_30	KIN	pig	female	adult	0	0	3	2	2	0	0	0	1	0	0	0	0	0	0	0	0	0	0	0	0	0	0	0	1	3	1	1	0	0	0	0	0	0	0
2298	KIN_30	KIN	pig	female	adult	0	0	5	2	2	0	0	0	1	0	0	0	0	0	0	0	0	0	0	0	0	0	0	0	1	3	1	1	0	0	0	0	0	0	0
2303	KIN_30	KIN	pig	male	adult	0	0	3	2	2	0	0	0	1	0	0	0	0	0	0	0	0	0	0	0	0	0	0	0	1	3	1	1	0	0	0	0	0	0	0
2335	KIN_30	KIN	pig	male	adult	0	0	5	2	2	0	0	0	1	0	0	0	0	0	0	0	0	0	0	0	0	0	0	0	1	3	1	1	0	0	0	0	0	0	0
2353	KIN_30	KIN	pig	male	adult	0	0	3	2	2	0	0	0	1	0	0	0	0	0	0	0	0	0	0	0	0	0	0	0	1	3	1	1	0	0	0	0	0	0	0
2381	KIN_30	KIN	pig	male	adult	0	0	3	2	2	0	0	0	1	0	0	0	0	0	0	0	0	0	0	0	0	0	0	0	1	3	1	1	0	0	0	0	0	0	0
2382	KIN_30	KIN	pig	male	adult	0	0	2	2	2	0	0	0	1	0	0	0	0	0	0	0	0	0	0	0	0	0	0	0	1	3	1	1	0	0	0	0	0	0	0
2036	KIN_31	KIN	cow	female	juvenile	1	0	4	2	4	0	0	1	1	0	1	0	0	1	1	0	0	0	0	0	0	0	0	0	0	0	0	0	0	0	0	0	0	0	0
2054	KIN_31	KIN	cow	female	infant	0	0	3	2	4	0	0	1	1	0	1	0	0	1	1	0	0	0	0	0	0	0	0	0	0	0	0	0	0	0	0	0	0	0	0
2059	KIN_31	KIN	cow	female	adult	1	0	5	2	4	0	0	1	1	0	1	0	0	1	1	0	0	0	0	0	0	0	0	0	0	0	0	0	0	0	0	0	0	0	0
2188	KIN_31	KIN	cow	female	adult	0	0	4	2	4	0	0	1	1	0	1	0	0	1	1	0	0	0	0	0	0	0	0	0	0	0	0	0	0	0	0	0	0	0	0
2193	KIN_31	KIN	cow	female	adult	0	0	3	2	4	0	0	1	1	0	1	0	0	1	1	0	0	0	0	0	0	0	0	0	0	0	0	0	0	0	0	0	0	0	0
2200	KIN_31	KIN	cow	female	juvenile	0	0	4	2	4	0	0	1	1	0	1	0	0	1	1	0	0	0	0	0	0	0	0	0	0	0	0	0	0	0	0	0	0	0	0
2202	KIN_31	KIN	cow	male	juvenile	1	0	4	2	4	0	0	1	1	0	1	0	0	1	1	0	0	0	0	0	0	0	0	0	0	0	0	0	0	0	0	0	0	0	0
2212	KIN_31	KIN	cow	female	adult	0	0	5	2	4	0	0	1	1	0	1	0	0	1	1	0	0	0	0	0	0	0	0	0	0	0	0	0	0	0	0	0	0	0	0
2216	KIN_31	KIN	cow	female	adult	1	0	5	2	4	0	0	1	1	0	1	0	0	1	1	0	0	0	0	0	0	0	0	0	0	0	0	0	0	0	0	0	0	0	0
2223	KIN_31	KIN	cow	female	adult	0	0	5	2	4	0	0	1	1	0	1	0	0	1	1	0	0	0	0	0	0	0	0	0	0	0	0	0	0	0	0	0	0	0	0
2224	KIN_31	KIN	cow	female	juvenile	1	0	3	2	4	0	0	1	1	0	1	0	0	1	1	0	0	0	0	0	0	0	0	0	0	0	0	0	0	0	0	0	0	0	0
2234	KIN_31	KIN	cow	female	infant	1	0	3	2	4	0	0	1	1	0	1	0	0	1	1	0	0	0	0	0	0	0	0	0	0	0	0	0	0	0	0	0	0	0	0
2290	KIN_31	KIN	cow	male	juvenile	1	0	4	2	4	0	0	1	1	0	1	0	0	1	1	0	0	0	0	0	0	0	0	0	0	0	0	0	0	0	0	0	0	0	0
2291	KIN_31	KIN	cow	female	adult	1	0	5	2	4	0	0	1	1	0	1	0	0	1	1	0	0	0	0	0	0	0	0	0	0	0	0	0	0	0	0	0	0	0	0
2299	KIN_31	KIN	cow	male	juvenile	1	0	3	2	4	0	0	1	1	0	1	0	0	1	1	0	0	0	0	0	0	0	0	0	0	0	0	0	0	0	0	0	0	0	0
2308	KIN_31	KIN	cow	female	juvenile	1	0	3	2	4	0	0	1	1	0	1	0	0	1	1	0	0	0	0	0	0	0	0	0	0	0	0	0	0	0	0	0	0	0	0
2314	KIN_31	KIN	cow	male	adult	1	0	5	2	4	0	0	1	1	0	1	0	0	1	1	0	0	0	0	0	0	0	0	0	0	0	0	0	0	0	0	0	0	0	0
2364	KIN_31	KIN	cow	male	adult	1	0	4	2	4	0	0	1	1	0	1	0	0	1	1	0	0	0	0	0	0	0	0	0	0	0	0	0	0	0	0	0	0	0	0
2375	KIN_31	KIN	cow	male	adult	1	0	5	2	4	0	0	1	1	0	1	0	0	1	1	0	0	0	0	0	0	0	0	0	0	0	0	0	0	0	0	0	0	0	0
2384	KIN_31	KIN	cow	male	adult	1	0	4	2	4	0	0	1	1	0	1	0	0	1	1	0	0	0	0	0	0	0	0	0	0	0	0	0	0	0	0	0	0	0	0
2094	KIN_32	KIN	pig	female	adult	0	0	4	2	2	0	0	0	1	0	0	0	0	0	0	0	0	0	0	0	0	0	0	0	0	0	1	2	0	0	0	0	0	0	0
2098	KIN_32	KIN	pig	female	adult	0	0	4	2	2	0	0	0	1	0	0	0	0	0	0	0	0	0	0	0	0	0	0	0	0	0	1	2	0	0	0	0	0	0	0
2099	KIN_32	KIN	pig	male	adult	0	0	4	2	2	0	0	0	1	0	0	0	0	0	0	0	0	0	0	0	0	0	0	0	0	0	1	2	0	0	0	0	0	0	0
2110	KIN_32	KIN	pig	male	adult	0	0	4	2	2	0	0	0	1	0	0	0	0	0	0	0	0	0	0	0	0	0	0	0	0	0	1	2	0	0	0	0	0	0	0
2186	KIN_32	KIN	pig	female	adult	0	0	4	2	2	0	0	0	1	0	0	0	0	0	0	0	0	0	0	0	0	0	0	0	0	0	1	2	0	0	0	0	0	0	0
2192	KIN_32	KIN	pig	male	juvenile	0	0	3	2	2	0	0	0	1	0	0	0	0	0	0	0	0	0	0	0	0	0	0	0	0	0	1	2	0	0	0	0	0	0	0
2244	KIN_32	KIN	pig	male	adult	0	0	4	2	2	0	0	0	1	0	0	0	0	0	0	0	0	0	0	0	0	0	0	0	0	0	1	2	0	0	0	0	0	0	0
2245	KIN_32	KIN	pig	female	adult	0	0	4	2	2	0	0	0	1	0	0	0	0	0	0	0	0	0	0	0	0	0	0	0	0	0	1	2	0	0	0	0	0	0	0
2248	KIN_32	KIN	pig	male	adult	0	0	4	2	2	0	0	0	1	0	0	0	0	0	0	0	0	0	0	0	0	0	0	0	0	0	1	2	0	0	0	0	0	0	0
2287	KIN_32	KIN	pig	female	adult	0	0	3	2	2	0	0	0	1	0	0	0	0	0	0	0	0	0	0	0	0	0	0	0	0	0	1	2	0	0	0	0	0	0	0
2311	KIN_32	KIN	pig	male	adult	0	0	4	2	2	0	0	0	1	0	0	0	0	0	0	0	0	0	0	0	0	0	0	0	0	0	1	2	0	0	0	0	0	0	0
2058	KIN_33	KIN	pig	female	juvenile	0	0	3	1	4	0	0	1	1	0	1	1	0	1	1	0	0	0	0	0	0	0	0	0	0	0	0	0	0	0	0	0	0	0	0
2112	KIN_33	KIN	cow	female	adult	1	0	4	1	4	0	0	1	1	0	1	1	0	1	1	0	0	0	0	0	0	0	0	0	0	0	0	0	0	0	0	0	0	0	0
2302	KIN_33	KIN	cow	female	juvenile	0	0	4	1	4	0	0	1	1	0	1	1	0	1	1	0	0	0	0	0	0	0	0	0	0	0	0	0	0	0	0	0	0	0	0
2415	KIN_33	KIN	pig	male	juvenile	0	0	3	1	4	0	0	1	1	0	1	1	0	1	1	0	0	0	0	0	0	0	0	0	0	0	0	0	0	0	0	0	0	0	0
2420	KIN_33	KIN	cow	female	adult	1	0	4	1	4	0	0	1	1	0	1	1	0	1	1	0	0	0	0	0	0	0	0	0	0	0	0	0	0	0	0	0	0	0	0
2421	KIN_33	KIN	cow	male	adult	0	0	4	1	4	0	0	1	1	0	1	1	0	1	1	0	0	0	0	0	0	0	0	0	0	0	0	0	0	0	0	0	0	0	0
2426	KIN_33	KIN	cow	female	juvenile	1	0	3	1	4	0	0	1	1	0	1	1	0	1	1	0	0	0	0	0	0	0	0	0	0	0	0	0	0	0	0	0	0	0	0
2434	KIN_33	KIN	cow	female	adult	1	0	4	1	4	0	0	1	1	0	1	1	0	1	1	0	0	0	0	0	0	0	0	0	0	0	0	0	0	0	0	0	0	0	0
2439	KIN_33	KIN	cow	male	adult	1	0	4	1	4	0	0	1	1	0	1	1	0	1	1	0	0	0	0	0	0	0	0	0	0	0	0	0	0	0	0	0	0	0	0
2441	KIN_33	KIN	cow	female	adult	1	0	5	1	4	0	0	1	1	0	1	1	0	1	1	0	0	0	0	0	0	0	0	0	0	0	0	0	0	0	0	0	0	0	0
2443	KIN_33	KIN	cow	female	juvenile	1	0	4	1	4	0	0	1	1	0	1	1	0	1	1	0	0	0	0	0	0	0	0	0	0	0	0	0	0	0	0	0	0	0	0
2456	KIN_33	KIN	cow	female	juvenile	1	0	3	1	4	0	0	1	1	0	1	1	0	1	1	0	0	0	0	0	0	0	0	0	0	0	0	0	0	0	0	0	0	0	0
2466	KIN_33	KIN	cow	male	adult	1	0	4	1	4	0	0	1	1	0	1	1	0	1	1	0	0	0	0	0	0	0	0	0	0	0	0	0	0	0	0	0	0	0	0
2472	KIN_33	KIN	cow	female	adult	1	0	3	1	4	0	0	1	1	0	1	1	0	1	1	0	0	0	0	0	0	0	0	0	0	0	0	0	0	0	0	0	0	0	0
2476	KIN_33	KIN	cow	female	adult	1	0	4	1	4	0	0	1	1	0	1	1	0	1	1	0	0	0	0	0	0	0	0	0	0	0	0	0	0	0	0	0	0	0	0
2479	KIN_33	KIN	cow	male	infant	1	0	3	1	4	0	0	1	1	0	1	1	0	1	1	0	0	0	0	0	0	0	0	0	0	0	0	0	0	0	0	0	0	0	0
2480	KIN_33	KIN	cow	female	juvenile	1	0	4	1	4	0	0	1	1	0	1	1	0	1	1	0	0	0	0	0	0	0	0	0	0	0	0	0	0	0	0	0	0	0	0
2481	KIN_33	KIN	cow	female	adult	1	0	5	1	4	0	0	1	1	0	1	1	0	1	1	0	0	0	0	0	0	0	0	0	0	0	0	0	0	0	0	0	0	0	0
2486	KIN_33	KIN	cow	female	adult	1	0	3	1	4	0	0	1	1	0	1	1	0	1	1	0	0	0	0	0	0	0	0	0	0	0	0	0	0	0	0	0	0	0	0
2489	KIN_33	KIN	cow	female	adult	1	0	4	1	4	0	0	1	1	0	1	1	0	1	1	0	0	0	0	0	0	0	0	0	0	0	0	0	0	0	0	0	0	0	0
2491	KIN_33	KIN	cow	female	adult	1	0	4	1	4	0	0	1	1	0	1	1	0	1	1	0	0	0	0	0	0	0	0	0	0	0	0	0	0	0	0	0	0	0	0
2505	KIN_33	KIN	cow	male	juvenile	0	0	4	1	4	0	0	1	1	0	1	1	0	1	1	0	0	0	0	0	0	0	0	0	0	0	0	0	0	0	0	0	0	0	0
3361	KIN_33	KIN	pig	female	juvenile	0	0	3	1	4	0	0	1	1	0	1	1	0	1	1	0	0	0	0	0	0	0	0	0	0	0	0	0	0	0	0	0	0	0	0
3369	KIN_33	KIN	pig	female	juvenile	0	0	3	1	4	0	0	1	1	0	1	1	0	1	1	0	0	0	0	0	0	0	0	0	0	0	0	0	0	0	0	0	0	0	0
3385	KIN_33	KIN	pig	female	juvenile	0	0	3	1	4	0	0	1	1	0	1	1	0	1	1	0	0	0	0	0	0	0	0	0	0	0	0	0	0	0	0	0	0	0	0
3398	KIN_33	KIN	pig	male	juvenile	0	0	3	1	4	0	0	1	1	0	1	1	0	1	1	0	0	0	0	0	0	0	0	0	0	0	0	0	0	0	0	0	0	0	0
3399	KIN_33	KIN	pig	male	juvenile	0	0	3	1	4	0	0	1	1	0	1	1	0	1	1	0	0	0	0	0	0	0	0	0	0	0	0	0	0	0	0	0	0	0	0
3410	KIN_33	KIN	pig	female	adult	0	1	4	1	4	0	0	1	1	0	1	1	0	1	1	0	0	0	0	0	0	0	0	0	0	0	0	0	0	0	0	0	0	0	0
3411	KIN_33	KIN	pig	male	juvenile	0	0	3	1	4	0	0	1	1	0	1	1	0	1	1	0	0	0	0	0	0	0	0	0	0	0	0	0	0	0	0	0	0	0	0
3421	KIN_33	KIN	pig	male	juvenile	0	0	3	1	4	0	0	1	1	0	1	1	0	1	1	0	0	0	0	0	0	0	0	0	0	0	0	0	0	0	0	0	0	0	0
3431	KIN_33	KIN	pig	male	juvenile	0	0	3	1	4	0	0	1	1	0	1	1	0	1	1	0	0	0	0	0	0	0	0	0	0	0	0	0	0	0	0	0	0	0	0
3441	KIN_33	KIN	pig	female	juvenile	0	0	3	1	4	0	0	1	1	0	1	1	0	1	1	0	0	0	0	0	0	0	0	0	0	0	0	0	0	0	0	0	0	0	0
3442	KIN_33	KIN	pig	male	juvenile	0	0	3	1	4	0	0	1	1	0	1	1	0	1	1	0	0	0	0	0	0	0	0	0	0	0	0	0	0	0	0	0	0	0	0
3445	KIN_33	KIN	pig	male	juvenile	0	0	3	1	4	0	0	1	1	0	1	1	0	1	1	0	0	0	0	0	0	0	0	0	0	0	0	0	0	0	0	0	0	0	0
3448	KIN_33	KIN	pig	female	juvenile	0	0	3	1	4	0	0	1	1	0	1	1	0	1	1	0	0	0	0	0	0	0	0	0	0	0	0	0	0	0	0	0	0	0	0
3457	KIN_33	KIN	pig	female	juvenile	0	0	3	1	4	0	0	1	1	0	1	1	0	1	1	0	0	0	0	0	0	0	0	0	0	0	0	0	0	0	0	0	0	0	0
3475	KIN_33	KIN	pig	female	juvenile	0	0	3	1	4	0	0	1	1	0	1	1	0	1	1	0	0	0	0	0	0	0	0	0	0	0	0	0	0	0	0	0	0	0	0
3492	KIN_33	KIN	pig	female	adult	0	1	4	1	4	0	0	1	1	0	1	1	0	1	1	0	0	0	0	0	0	0	0	0	0	0	0	0	0	0	0	0	0	0	0
3493	KIN_33	KIN	pig	female	juvenile	0	0	3	1	4	0	0	1	1	0	1	1	0	1	1	0	0	0	0	0	0	0	0	0	0	0	0	0	0	0	0	0	0	0	0
3495	KIN_33	KIN	pig	female	juvenile	0	0	3	1	4	0	0	1	1	0	1	1	0	1	1	0	0	0	0	0	0	0	0	0	0	0	0	0	0	0	0	0	0	0	0
2039	KIN_34	KIN	pig	female	adult	0	0	3	1	2	0	0	0	1	0	0	0	0	0	0	0	0	0	0	0	0	0	0	0	0	0	0	0	0	0	0	0	0	0	0
2050	KIN_34	KIN	pig	female	adult	0	0	3	1	2	0	0	0	1	0	0	0	0	0	0	0	0	0	0	0	0	0	0	0	0	0	0	0	0	0	0	0	0	0	0
2083	KIN_34	KIN	pig	female	juvenile	0	0	3	1	2	0	0	0	1	0	0	0	0	0	0	0	0	0	0	0	0	0	0	0	0	0	0	0	0	0	0	0	0	0	0
2313	KIN_34	KIN	pig	female	juvenile	0	0	3	1	2	0	0	0	1	0	0	0	0	0	0	0	0	0	0	0	0	0	0	0	0	0	0	0	0	0	0	0	0	0	0
2414	KIN_34	KIN	pig	male	adult	0	0	3	1	2	0	0	0	1	0	0	0	0	0	0	0	0	0	0	0	0	0	0	0	0	0	0	0	0	0	0	0	0	0	0
2424	KIN_34	KIN	pig	female	adult	0	0	3	1	2	0	0	0	1	0	0	0	0	0	0	0	0	0	0	0	0	0	0	0	0	0	0	0	0	0	0	0	0	0	0
2440	KIN_34	KIN	pig	female	adult	0	0	3	1	2	0	0	0	1	0	0	0	0	0	0	0	0	0	0	0	0	0	0	0	0	0	0	0	0	0	0	0	0	0	0
2445	KIN_34	KIN	pig	female	adult	0	0	4	1	2	0	0	0	1	0	0	0	0	0	0	0	0	0	0	0	0	0	0	0	0	0	0	0	0	0	0	0	0	0	0
2457	KIN_34	KIN	pig	male	adult	0	0	3	1	2	0	0	0	1	0	0	0	0	0	0	0	0	0	0	0	0	0	0	0	0	0	0	0	0	0	0	0	0	0	0
2043	KIN_35	KIN	cow	female	adult	1	0	5	2	4	1	0	1	2	2	1	1	1	1	1	0	0	0	0	0	0	0	0	0	0	0	0	0	0	0	0	0	0	0	0
2053	KIN_35	KIN	cow	male	adult	1	0	5	2	4	1	0	1	2	2	1	1	1	1	1	0	0	0	0	0	0	0	0	0	0	0	0	0	0	0	0	0	0	0	0
2056	KIN_35	KIN	cow	female	infant	0	0	4	2	4	1	0	1	2	2	1	1	1	1	1	0	0	0	0	0	0	0	0	0	0	0	0	0	0	0	0	0	0	0	0
2057	KIN_35	KIN	cow	female	adult	1	0	5	2	4	1	0	1	2	2	1	1	1	1	1	0	0	0	0	0	0	0	0	0	0	0	0	0	0	0	0	0	0	0	0
2060	KIN_35	KIN	cow	male	adult	1	0	4	2	4	1	0	1	2	2	1	1	1	1	1	0	0	0	0	0	0	0	0	0	0	0	0	0	0	0	0	0	0	0	0
2093	KIN_35	KIN	cow	female	adult	0	0	5	2	4	1	0	1	2	2	1	1	1	1	1	0	0	0	0	0	0	0	0	0	0	0	0	0	0	0	0	0	0	0	0
2191	KIN_35	KIN	cow	female	adult	0	0	5	2	4	1	0	1	2	2	1	1	1	1	1	0	0	0	0	0	0	0	0	0	0	0	0	0	0	0	0	0	0	0	0
2236	KIN_35	KIN	cow	female	adult	1	0	5	2	4	1	0	1	2	2	1	1	1	1	1	0	0	0	0	0	0	0	0	0	0	0	0	0	0	0	0	0	0	0	0
2246	KIN_35	KIN	cow	female	adult	1	0	5	2	4	1	0	1	2	2	1	1	1	1	1	0	0	0	0	0	0	0	0	0	0	0	0	0	0	0	0	0	0	0	0
2264	KIN_35	KIN	cow	male	adult	0	0	5	2	4	1	0	1	2	2	1	1	1	1	1	0	0	0	0	0	0	0	0	0	0	0	0	0	0	0	0	0	0	0	0
2296	KIN_35	KIN	cow	female	adult	1	0	5	2	4	1	0	1	2	2	1	1	1	1	1	0	0	0	0	0	0	0	0	0	0	0	0	0	0	0	0	0	0	0	0
2409	KIN_35	KIN	cow	female	adult	1	0	5	2	4	1	0	1	2	2	1	1	1	1	1	0	0	0	0	0	0	0	0	0	0	0	0	0	0	0	0	0	0	0	0
2413	KIN_35	KIN	cow	male	adult	1	0	5	2	4	1	0	1	2	2	1	1	1	1	1	0	0	0	0	0	0	0	0	0	0	0	0	0	0	0	0	0	0	0	0
2422	KIN_35	KIN	cow	male	juvenile	1	0	4	2	4	1	0	1	2	2	1	1	1	1	1	0	0	0	0	0	0	0	0	0	0	0	0	0	0	0	0	0	0	0	0
2435	KIN_35	KIN	cow	female	adult	1	0	5	2	4	1	0	1	2	2	1	1	1	1	1	0	0	0	0	0	0	0	0	0	0	0	0	0	0	0	0	0	0	0	0
2436	KIN_35	KIN	cow	female	adult	1	0	5	2	4	1	0	1	2	2	1	1	1	1	1	0	0	0	0	0	0	0	0	0	0	0	0	0	0	0	0	0	0	0	0
2478	KIN_35	KIN	cow	female	adult	1	0	5	2	4	1	0	1	2	2	1	1	1	1	1	0	0	0	0	0	0	0	0	0	0	0	0	0	0	0	0	0	0	0	0
2495	KIN_35	KIN	cow	female	adult	1	0	5	2	4	1	0	1	2	2	1	1	1	1	1	0	0	0	0	0	0	0	0	0	0	0	0	0	0	0	0	0	0	0	0
2503	KIN_35	KIN	cow	male	adult	1	0	5	2	4	1	0	1	2	2	1	1	1	1	1	0	0	0	0	0	0	0	0	0	0	0	0	0	0	0	0	0	0	0	0
2504	KIN_35	KIN	cow	female	adult	0	0	5	2	4	1	0	1	2	2	1	1	1	1	1	0	0	0	0	0	0	0	0	0	0	0	0	0	0	0	0	0	0	0	0
3519	KIN_36	KIN	pig	female	adult	0	0	3	2	2	0	0	0	1	0	0	0	0	0	0	0	0	0	0	0	0	0	3	0	1	2	0	0	0	1	1	1	0	0	0
3528	KIN_36	KIN	pig	female	juvenile	0	0	3	2	2	0	0	0	1	0	0	0	0	0	0	0	0	0	0	0	0	0	3	0	1	2	0	0	0	1	1	1	0	0	0
3530	KIN_36	KIN	pig	female	adult	0	0	4	2	2	0	0	0	1	0	0	0	0	0	0	0	0	0	0	0	0	0	3	0	1	2	0	0	0	1	1	1	0	0	0
3537	KIN_36	KIN	pig	female	adult	0	0	5	2	2	0	0	0	1	0	0	0	0	0	0	0	0	0	0	0	0	0	3	0	1	2	0	0	0	1	1	1	0	0	0
3538	KIN_36	KIN	pig	male	juvenile	0	0	3	2	2	0	0	0	1	0	0	0	0	0	0	0	0	0	0	0	0	0	3	0	1	2	0	0	0	1	1	1	0	0	0
3550	KIN_36	KIN	pig	male	infant	0	0	3	2	2	0	0	0	1	0	0	0	0	0	0	0	0	0	0	0	0	0	3	0	1	2	0	0	0	1	1	1	0	0	0
3554	KIN_36	KIN	pig	female	juvenile	0	0	3	2	2	0	0	0	1	0	0	0	0	0	0	0	0	0	0	0	0	0	3	0	1	2	0	0	0	1	1	1	0	0	0
3558	KIN_36	KIN	pig	female	adult	0	0	4	2	2	0	0	0	1	0	0	0	0	0	0	0	0	0	0	0	0	0	3	0	1	2	0	0	0	1	1	1	0	0	0
3561	KIN_36	KIN	pig	female	adult	0	0	4	2	2	0	0	0	1	0	0	0	0	0	0	0	0	0	0	0	0	0	3	0	1	2	0	0	0	1	1	1	0	0	0
3562	KIN_36	KIN	pig	female	juvenile	0	0	3	2	2	0	0	0	1	0	0	0	0	0	0	0	0	0	0	0	0	0	3	0	1	2	0	0	0	1	1	1	0	0	0
3588	KIN_36	KIN	pig	male	adult	0	0	4	2	2	0	0	0	1	0	0	0	0	0	0	0	0	0	0	0	0	0	3	0	1	2	0	0	0	1	1	1	0	0	0
3598	KIN_36	KIN	pig	female	adult	0	0	3	2	2	0	0	0	1	0	0	0	0	0	0	0	0	0	0	0	0	0	3	0	1	2	0	0	0	1	1	1	0	0	0
3599	KIN_36	KIN	pig	male	juvenile	0	0	3	2	2	0	0	0	1	0	0	0	0	0	0	0	0	0	0	0	0	0	3	0	1	2	0	0	0	1	1	1	0	0	0
3552	KIN_37	KIN	cow	female	adult	1	0	3	2	1	0	1	1	1	4	1	1	1	1	1	0	1	0	0	0	0	0	4	0	1	1	1	1	0	1	0	0	0	0	0
3555	KIN_37	KIN	cow	female	adult	1	0	4	2	1	0	1	1	1	4	1	1	1	1	1	0	1	0	0	0	0	0	4	0	1	1	1	1	0	1	0	0	0	0	0
3556	KIN_37	KIN	cow	male	adult	1	0	3	2	1	0	1	1	1	4	1	1	1	1	1	0	1	0	0	0	0	0	4	0	1	1	1	1	0	1	0	0	0	0	0
3571	KIN_37	KIN	cow	female	adult	1	0	4	2	1	0	1	1	1	4	1	1	1	1	1	0	1	0	0	0	0	0	4	0	1	1	1	1	0	1	0	0	0	0	0
3574	KIN_37	KIN	cow	male	juvenile	1	0	3	2	1	0	1	1	1	4	1	1	1	1	1	0	1	0	0	0	0	0	4	0	1	1	1	1	0	1	0	0	0	0	0
3581	KIN_37	KIN	cow	female	adult	1	0	3	2	1	0	1	1	1	4	1	1	1	1	1	0	1	0	0	0	0	0	4	0	1	1	1	1	0	1	0	0	0	0	0
3585	KIN_37	KIN	cow	female	adult	1	0	3	2	1	0	1	1	1	4	1	1	1	1	1	0	1	0	0	0	0	0	4	0	1	1	1	1	0	1	0	0	0	0	0
3586	KIN_37	KIN	cow	male	adult	1	0	3	2	1	0	1	1	1	4	1	1	1	1	1	0	1	0	0	0	0	0	4	0	1	1	1	1	0	1	0	0	0	0	0
3594	KIN_37	KIN	cow	female	adult	1	1	3	2	1	0	1	1	1	4	1	1	1	1	1	0	1	0	0	0	0	0	4	0	1	1	1	1	0	1	0	0	0	0	0
3595	KIN_37	KIN	cow	female	adult	1	0	4	2	1	0	1	1	1	4	1	1	1	1	1	0	1	0	0	0	0	0	4	0	1	1	1	1	0	1	0	0	0	0	0
1018	KIN_4	KIN	pig	female	juvenile	0	0	3	2	2	1	1	0	1	0	0	0	0	0	0	0	0	0	0	0	0	0	4	0	1	2	1	1	1	1	1	0	0	0	0
1019	KIN_4	KIN	pig	male	juvenile	0	1	3	2	2	1	1	0	1	0	0	0	0	0	0	0	0	0	0	0	0	0	4	0	1	2	1	1	1	1	1	0	0	0	0
1086	KIN_4	KIN	pig	female	adult	0	1	3	2	2	1	1	0	1	0	0	0	0	0	0	0	0	0	0	0	0	0	4	0	1	2	1	1	1	1	1	0	0	0	0
1094	KIN_4	KIN	pig	male	juvenile	0	0	3	2	2	1	1	0	1	0	0	0	0	0	0	0	0	0	0	0	0	0	4	0	1	2	1	1	1	1	1	0	0	0	0
1097	KIN_4	KIN	pig	female	juvenile	0	1	3	2	2	1	1	0	1	0	0	0	0	0	0	0	0	0	0	0	0	0	4	0	1	2	1	1	1	1	1	0	0	0	0
1190	KIN_4	KIN	pig	female	juvenile	0	0	3	2	2	1	1	0	1	0	0	0	0	0	0	0	0	0	0	0	0	0	4	0	1	2	1	1	1	1	1	0	0	0	0
1204	KIN_4	KIN	pig	female	juvenile	0	0	3	2	2	1	1	0	1	0	0	0	0	0	0	0	0	0	0	0	0	0	4	0	1	2	1	1	1	1	1	0	0	0	0
1206	KIN_4	KIN	pig	female	juvenile	0	0	3	2	2	1	1	0	1	0	0	0	0	0	0	0	0	0	0	0	0	0	4	0	1	2	1	1	1	1	1	0	0	0	0
1223	KIN_4	KIN	pig	female	adult	0	0	4	2	2	1	1	0	1	0	0	0	0	0	0	0	0	0	0	0	0	0	4	0	1	2	1	1	1	1	1	0	0	0	0
1240	KIN_4	KIN	pig	female	adult	0	1	4	2	2	1	1	0	1	0	0	0	0	0	0	0	0	0	0	0	0	0	4	0	1	2	1	1	1	1	1	0	0	0	0
1243	KIN_4	KIN	pig	male	juvenile	0	0	3	2	2	1	1	0	1	0	0	0	0	0	0	0	0	0	0	0	0	0	4	0	1	2	1	1	1	1	1	0	0	0	0
1252	KIN_4	KIN	pig	female	juvenile	0	0	3	2	2	1	1	0	1	0	0	0	0	0	0	0	0	0	0	0	0	0	4	0	1	2	1	1	1	1	1	0	0	0	0
1397	KIN_4	KIN	pig	female	juvenile	0	0	3	2	2	1	1	0	1	0	0	0	0	0	0	0	0	0	0	0	0	0	4	0	1	2	1	1	1	1	1	0	0	0	0
1398	KIN_4	KIN	pig	male	juvenile	0	0	3	2	2	1	1	0	1	0	0	0	0	0	0	0	0	0	0	0	0	0	4	0	1	2	1	1	1	1	1	0	0	0	0
1068	KIN_5	KIN	cow	male	adult	1	0	5	2	2	0	1	1	3	3	1	1	1	1	1	0	0	0	0	0	0	0	0	0	0	0	0	0	0	0	0	0	0	0	0
1071	KIN_5	KIN	cow	male	adult	1	0	3	2	2	0	1	1	3	3	1	1	1	1	1	0	0	0	0	0	0	0	0	0	0	0	0	0	0	0	0	0	0	0	0
1073	KIN_5	KIN	cow	female	adult	1	0	3	2	2	0	1	1	3	3	1	1	1	1	1	0	0	0	0	0	0	0	0	0	0	0	0	0	0	0	0	0	0	0	0
1076	KIN_5	KIN	cow	female	adult	1	1	3	2	2	0	1	1	3	3	1	1	1	1	1	0	0	0	0	0	0	0	0	0	0	0	0	0	0	0	0	0	0	0	0
1080	KIN_5	KIN	cow	female	juvenile	1	0	3	2	2	0	1	1	3	3	1	1	1	1	1	0	0	0	0	0	0	0	0	0	0	0	0	0	0	0	0	0	0	0	0
1088	KIN_5	KIN	cow	female	adult	1	0	5	2	2	0	1	1	3	3	1	1	1	1	1	0	0	0	0	0	0	0	0	0	0	0	0	0	0	0	0	0	0	0	0
1091	KIN_5	KIN	cow	female	adult	1	0	4	2	2	0	1	1	3	3	1	1	1	1	1	0	0	0	0	0	0	0	0	0	0	0	0	0	0	0	0	0	0	0	0
1092	KIN_5	KIN	cow	female	adult	1	0	4	2	2	0	1	1	3	3	1	1	1	1	1	0	0	0	0	0	0	0	0	0	0	0	0	0	0	0	0	0	0	0	0
1093	KIN_5	KIN	cow	female	adult	1	0	4	2	2	0	1	1	3	3	1	1	1	1	1	0	0	0	0	0	0	0	0	0	0	0	0	0	0	0	0	0	0	0	0
1151	KIN_5	KIN	cow	female	juvenile	1	0	4	2	2	0	1	1	3	3	1	1	1	1	1	0	0	0	0	0	0	0	0	0	0	0	0	0	0	0	0	0	0	0	0
1171	KIN_5	KIN	cow	male	adult	1	0	2	2	2	0	1	1	3	3	1	1	1	1	1	0	0	0	0	0	0	0	0	0	0	0	0	0	0	0	0	0	0	0	0
1173	KIN_5	KIN	cow	female	juvenile	1	0	3	2	2	0	1	1	3	3	1	1	1	1	1	0	0	0	0	0	0	0	0	0	0	0	0	0	0	0	0	0	0	0	0
1179	KIN_5	KIN	cow	female	adult	1	0	4	2	2	0	1	1	3	3	1	1	1	1	1	0	0	0	0	0	0	0	0	0	0	0	0	0	0	0	0	0	0	0	0
1181	KIN_5	KIN	cow	male	adult	1	0	4	2	2	0	1	1	3	3	1	1	1	1	1	0	0	0	0	0	0	0	0	0	0	0	0	0	0	0	0	0	0	0	0
1201	KIN_5	KIN	cow	male	adult	1	0	3	2	2	0	1	1	3	3	1	1	1	1	1	0	0	0	0	0	0	0	0	0	0	0	0	0	0	0	0	0	0	0	0
1202	KIN_5	KIN	cow	female	adult	1	0	3	2	2	0	1	1	3	3	1	1	1	1	1	0	0	0	0	0	0	0	0	0	0	0	0	0	0	0	0	0	0	0	0
1062	KIN_6	KIN	cow	male	adult	1	0	5	2	2	0	0	1	1	0	1	0	0	0	0	0	0	0	0	0	0	0	0	0	0	0	0	0	0	0	0	0	0	0	0
1063	KIN_6	KIN	cow	male	juvenile	1	0	4	2	2	0	0	1	1	0	1	0	0	0	0	0	0	0	0	0	0	0	0	0	0	0	0	0	0	0	0	0	0	0	0
1072	KIN_6	KIN	cow	female	juvenile	0	0	4	2	2	0	0	1	1	0	1	0	0	0	0	0	0	0	0	0	0	0	0	0	0	0	0	0	0	0	0	0	0	0	0
1079	KIN_6	KIN	cow	female	adult	1	0	5	2	2	0	0	1	1	0	1	0	0	0	0	0	0	0	0	0	0	0	0	0	0	0	0	0	0	0	0	0	0	0	0
1082	KIN_6	KIN	cow	female	juvenile	1	0	5	2	2	0	0	1	1	0	1	0	0	0	0	0	0	0	0	0	0	0	0	0	0	0	0	0	0	0	0	0	0	0	0
1084	KIN_6	KIN	cow	female	adult	1	0	5	2	2	0	0	1	1	0	1	0	0	0	0	0	0	0	0	0	0	0	0	0	0	0	0	0	0	0	0	0	0	0	0
1089	KIN_6	KIN	cow	male	adult	1	0	5	2	2	0	0	1	1	0	1	0	0	0	0	0	0	0	0	0	0	0	0	0	0	0	0	0	0	0	0	0	0	0	0
1100	KIN_6	KIN	cow	female	juvenile	1	0	4	2	2	0	0	1	1	0	1	0	0	0	0	0	0	0	0	0	0	0	0	0	0	0	0	0	0	0	0	0	0	0	0
1169	KIN_6	KIN	cow	female	adult	1	0	5	2	2	0	0	1	1	0	1	0	0	0	0	0	0	0	0	0	0	0	0	0	0	0	0	0	0	0	0	0	0	0	0
1174	KIN_6	KIN	cow	female	juvenile	0	0	4	2	2	0	0	1	1	0	1	0	0	0	0	0	0	0	0	0	0	0	0	0	0	0	0	0	0	0	0	0	0	0	0
1016	KIN_8	KIN	cow	female	adult	1	0	5	2	5	0	0	1	1	3	1	0	0	1	1	0	0	0	1	0	0	0	0	0	1	1	1	1	0	1	0	1	0	0	0
1017	KIN_8	KIN	cow	male	adult	1	0	5	2	5	0	0	1	1	3	1	0	0	1	1	0	0	0	1	0	0	0	0	0	1	1	1	1	0	1	0	1	0	0	0
1022	KIN_8	KIN	cow	male	juvenile	0	0	5	2	5	0	0	1	1	3	1	0	0	1	1	0	0	0	1	0	0	0	0	0	1	1	1	1	0	1	0	1	0	0	0
1047	KIN_8	KIN	cow	female	juvenile	0	0	5	2	5	0	0	1	1	3	1	0	0	1	1	0	0	0	1	0	0	0	0	0	1	1	1	1	0	1	0	1	0	0	0
1048	KIN_8	KIN	cow	female	juvenile	1	0	5	2	5	0	0	1	1	3	1	0	0	1	1	0	0	0	1	0	0	0	0	0	1	1	1	1	0	1	0	1	0	0	0
1052	KIN_8	KIN	cow	female	adult	0	0	5	2	5	0	0	1	1	3	1	0	0	1	1	0	0	0	1	0	0	0	0	0	1	1	1	1	0	1	0	1	0	0	0
1053	KIN_8	KIN	cow	female	adult	1	0	5	2	5	0	0	1	1	3	1	0	0	1	1	0	0	0	1	0	0	0	0	0	1	1	1	1	0	1	0	1	0	0	0
1056	KIN_8	KIN	cow	female	adult	1	0	5	2	5	0	0	1	1	3	1	0	0	1	1	0	0	0	1	0	0	0	0	0	1	1	1	1	0	1	0	1	0	0	0
1060	KIN_8	KIN	cow	male	adult	1	0	5	2	5	0	0	1	1	3	1	0	0	1	1	0	0	0	1	0	0	0	0	0	1	1	1	1	0	1	0	1	0	0	0
1061	KIN_8	KIN	cow	male	adult	0	0	5	2	5	0	0	1	1	3	1	0	0	1	1	0	0	0	1	0	0	0	0	0	1	1	1	1	0	1	0	1	0	0	0
1065	KIN_8	KIN	cow	male	juvenile	0	0	5	2	5	0	0	1	1	3	1	0	0	1	1	0	0	0	1	0	0	0	0	0	1	1	1	1	0	1	0	1	0	0	0
1074	KIN_8	KIN	cow	male	juvenile	0	0	5	2	5	0	0	1	1	3	1	0	0	1	1	0	0	0	1	0	0	0	0	0	1	1	1	1	0	1	0	1	0	0	0
1075	KIN_8	KIN	cow	male	juvenile	1	0	5	2	5	0	0	1	1	3	1	0	0	1	1	0	0	0	1	0	0	0	0	0	1	1	1	1	0	1	0	1	0	0	0
1077	KIN_8	KIN	cow	female	adult	1	0	5	2	5	0	0	1	1	3	1	0	0	1	1	0	0	0	1	0	0	0	0	0	1	1	1	1	0	1	0	1	0	0	0
1085	KIN_8	KIN	cow	female	juvenile	1	0	5	2	5	0	0	1	1	3	1	0	0	1	1	0	0	0	1	0	0	0	0	0	1	1	1	1	0	1	0	1	0	0	0
1087	KIN_8	KIN	cow	female	juvenile	0	0	5	2	5	0	0	1	1	3	1	0	0	1	1	0	0	0	1	0	0	0	0	0	1	1	1	1	0	1	0	1	0	0	0
1096	KIN_8	KIN	cow	male	adult	1	0	5	2	5	0	0	1	1	3	1	0	0	1	1	0	0	0	1	0	0	0	0	0	1	1	1	1	0	1	0	1	0	0	0
1098	KIN_8	KIN	cow	female	adult	1	0	5	2	5	0	0	1	1	3	1	0	0	1	1	0	0	0	1	0	0	0	0	0	1	1	1	1	0	1	0	1	0	0	0
1122	KIN_8	KIN	cow	female	juvenile	0	0	5	2	5	0	0	1	1	3	1	0	0	1	1	0	0	0	1	0	0	0	0	0	1	1	1	1	0	1	0	1	0	0	0
1170	KIN_8	KIN	cow	female	adult	1	0	5	2	5	0	0	1	1	3	1	0	0	1	1	0	0	0	1	0	0	0	0	0	1	1	1	1	0	1	0	1	0	0	0
1180	KIN_8	KIN	cow	male	juvenile	0	0	5	2	5	0	0	1	1	3	1	0	0	1	1	0	0	0	1	0	0	0	0	0	1	1	1	1	0	1	0	1	0	0	0
1002	KIN_9	KIN	pig	female	juvenile	0	0	3	2	3	0	0	0	1	0	0	0	0	0	0	0	0	0	0	0	0	0	4	0	1	1	1	1	1	0	0	0	0	0	0
1004	KIN_9	KIN	pig	female	adult	0	0	4	2	3	0	0	0	1	0	0	0	0	0	0	0	0	0	0	0	0	0	4	0	1	1	1	1	1	0	0	0	0	0	0
1005	KIN_9	KIN	pig	female	adult	0	0	3	2	3	0	0	0	1	0	0	0	0	0	0	0	0	0	0	0	0	0	4	0	1	1	1	1	1	0	0	0	0	0	0
1008	KIN_9	KIN	pig	female	juvenile	0	0	3	2	3	0	0	0	1	0	0	0	0	0	0	0	0	0	0	0	0	0	4	0	1	1	1	1	1	0	0	0	0	0	0
1009	KIN_9	KIN	pig	female	adult	0	0	3	2	3	0	0	0	1	0	0	0	0	0	0	0	0	0	0	0	0	0	4	0	1	1	1	1	1	0	0	0	0	0	0
1013	KIN_9	KIN	pig	male	adult	0	0	3	2	3	0	0	0	1	0	0	0	0	0	0	0	0	0	0	0	0	0	4	0	1	1	1	1	1	0	0	0	0	0	0
1030	KIN_9	KIN	pig	female	adult	0	0	5	2	3	0	0	0	1	0	0	0	0	0	0	0	0	0	0	0	0	0	4	0	1	1	1	1	1	0	0	0	0	0	0
1033	KIN_9	KIN	pig	female	juvenile	0	0	3	2	3	0	0	0	1	0	0	0	0	0	0	0	0	0	0	0	0	0	4	0	1	1	1	1	1	0	0	0	0	0	0
1035	KIN_9	KIN	pig	female	adult	0	1	3	2	3	0	0	0	1	0	0	0	0	0	0	0	0	0	0	0	0	0	4	0	1	1	1	1	1	0	0	0	0	0	0
1037	KIN_9	KIN	pig	female	adult	0	0	3	2	3	0	0	0	1	0	0	0	0	0	0	0	0	0	0	0	0	0	4	0	1	1	1	1	1	0	0	0	0	0	0
1039	KIN_9	KIN	pig	female	adult	0	0	3	2	3	0	0	0	1	0	0	0	0	0	0	0	0	0	0	0	0	0	4	0	1	1	1	1	1	0	0	0	0	0	0
1045	KIN_9	KIN	pig	female	adult	0	0	3	2	3	0	0	0	1	0	0	0	0	0	0	0	0	0	0	0	0	0	4	0	1	1	1	1	1	0	0	0	0	0	0
1046	KIN_9	KIN	pig	male	adult	0	0	2	2	3	0	0	0	1	0	0	0	0	0	0	0	0	0	0	0	0	0	4	0	1	1	1	1	1	0	0	0	0	0	0
1054	KIN_9	KIN	pig	female	adult	0	1	4	2	3	0	0	0	1	0	0	0	0	0	0	0	0	0	0	0	0	0	4	0	1	1	1	1	1	0	0	0	0	0	0
1058	KIN_9	KIN	pig	female	adult	0	0	3	2	3	0	0	0	1	0	0	0	0	0	0	0	0	0	0	0	0	0	4	0	1	1	1	1	1	0	0	0	0	0	0
1070	KIN_9	KIN	pig	female	adult	0	1	3	2	3	0	0	0	1	0	0	0	0	0	0	0	0	0	0	0	0	0	4	0	1	1	1	1	1	0	0	0	0	0	0
1249	KIN_9	KIN	pig	female	adult	0	1	3	2	3	0	0	0	1	0	0	0	0	0	0	0	0	0	0	0	0	0	4	0	1	1	1	1	1	0	0	0	0	0	0
3135	KOR_1	KOR	cow	female	adult	1	0	5	2	5	0	0	1	2	4	1	0	0	1	1	0	0	0	0	0	1	0	0	0	0	0	0	0	0	0	0	0	0	0	0
3178	KOR_1	KOR	cow	female	juvenile	1	0	4	2	5	0	0	1	2	4	1	0	0	1	1	0	0	0	0	0	1	0	0	0	0	0	0	0	0	0	0	0	0	0	0
3221	KOR_1	KOR	cow	female	adult	1	0	4	2	5	0	0	1	2	4	1	0	0	1	1	0	0	0	0	0	1	0	0	0	0	0	0	0	0	0	0	0	0	0	0
3253	KOR_1	KOR	cow	male	juvenile	1	0	4	2	5	0	0	1	2	4	1	0	0	1	1	0	0	0	0	0	1	0	0	0	0	0	0	0	0	0	0	0	0	0	0
3254	KOR_1	KOR	cow	male	adult	1	0	5	2	5	0	0	1	2	4	1	0	0	1	1	0	0	0	0	0	1	0	0	0	0	0	0	0	0	0	0	0	0	0	0
3257	KOR_1	KOR	cow	female	adult	1	0	4	2	5	0	0	1	2	4	1	0	0	1	1	0	0	0	0	0	1	0	0	0	0	0	0	0	0	0	0	0	0	0	0
3267	KOR_1	KOR	cow	male	adult	1	0	4	2	5	0	0	1	2	4	1	0	0	1	1	0	0	0	0	0	1	0	0	0	0	0	0	0	0	0	0	0	0	0	0
3281	KOR_1	KOR	cow	female	adult	1	0	4	2	5	0	0	1	2	4	1	0	0	1	1	0	0	0	0	0	1	0	0	0	0	0	0	0	0	0	0	0	0	0	0
3290	KOR_1	KOR	cow	female	adult	1	0	4	2	5	0	0	1	2	4	1	0	0	1	1	0	0	0	0	0	1	0	0	0	0	0	0	0	0	0	0	0	0	0	0
3301	KOR_1	KOR	cow	male	juvenile	1	0	4	2	5	0	0	1	2	4	1	0	0	1	1	0	0	0	0	0	1	0	0	0	0	0	0	0	0	0	0	0	0	0	0
3307	KOR_1	KOR	cow	male	adult	1	0	4	2	5	0	0	1	2	4	1	0	0	1	1	0	0	0	0	0	1	0	0	0	0	0	0	0	0	0	0	0	0	0	0
3334	KOR_1	KOR	cow	female	adult	1	0	4	2	5	0	0	1	2	4	1	0	0	1	1	0	0	0	0	0	1	0	0	0	0	0	0	0	0	0	0	0	0	0	0
3436	KOR_1	KOR	cow	female	juvenile	1	0	3	2	5	0	0	1	2	4	1	0	0	1	1	0	0	0	0	0	1	0	0	0	0	0	0	0	0	0	0	0	0	0	0
3443	KOR_1	KOR	cow	male	juvenile	1	0	3	2	5	0	0	1	2	4	1	0	0	1	1	0	0	0	0	0	1	0	0	0	0	0	0	0	0	0	0	0	0	0	0
3447	KOR_1	KOR	cow	female	juvenile	1	0	3	2	5	0	0	1	2	4	1	0	0	1	1	0	0	0	0	0	1	0	0	0	0	0	0	0	0	0	0	0	0	0	0
3477	KOR_1	KOR	cow	male	adult	1	0	4	2	5	0	0	1	2	4	1	0	0	1	1	0	0	0	0	0	1	0	0	0	0	0	0	0	0	0	0	0	0	0	0
3478	KOR_1	KOR	cow	female	juvenile	1	0	3	2	5	0	0	1	2	4	1	0	0	1	1	0	0	0	0	0	1	0	0	0	0	0	0	0	0	0	0	0	0	0	0
3490	KOR_1	KOR	cow	male	adult	1	0	4	2	5	0	0	1	2	4	1	0	0	1	1	0	0	0	0	0	1	0	0	0	0	0	0	0	0	0	0	0	0	0	0
3499	KOR_1	KOR	cow	female	adult	1	0	4	2	5	0	0	1	2	4	1	0	0	1	1	0	0	0	0	0	1	0	0	0	0	0	0	0	0	0	0	0	0	0	0
3266	KOR_10	KOR	pig	female	adult	0	0	4	2	2	1	0	0	1	0	0	0	0	0	0	0	0	0	0	0	0	0	3	0	0	0	0	0	0	1	1	0	0	0	0
3335	KOR_10	KOR	pig	male	juvenile	0	0	3	2	2	1	0	0	1	0	0	0	0	0	0	0	0	0	0	0	0	0	3	0	0	0	0	0	0	1	1	0	0	0	0
3340	KOR_10	KOR	pig	female	adult	0	0	4	2	2	1	0	0	1	0	0	0	0	0	0	0	0	0	0	0	0	0	3	0	0	0	0	0	0	1	1	0	0	0	0
3368	KOR_10	KOR	pig	male	adult	0	0	4	2	2	1	0	0	1	0	0	0	0	0	0	0	0	0	0	0	0	0	3	0	0	0	0	0	0	1	1	0	0	0	0
3371	KOR_10	KOR	pig	female	adult	0	0	3	2	2	1	0	0	1	0	0	0	0	0	0	0	0	0	0	0	0	0	3	0	0	0	0	0	0	1	1	0	0	0	0
3377	KOR_10	KOR	pig	female	adult	0	0	3	2	2	1	0	0	1	0	0	0	0	0	0	0	0	0	0	0	0	0	3	0	0	0	0	0	0	1	1	0	0	0	0
3382	KOR_10	KOR	pig	female	juvenile	0	0	3	2	2	1	0	0	1	0	0	0	0	0	0	0	0	0	0	0	0	0	3	0	0	0	0	0	0	1	1	0	0	0	0
3387	KOR_10	KOR	pig	female	juvenile	0	0	3	2	2	1	0	0	1	0	0	0	0	0	0	0	0	0	0	0	0	0	3	0	0	0	0	0	0	1	1	0	0	0	0
3390	KOR_10	KOR	pig	male	juvenile	0	0	3	2	2	1	0	0	1	0	0	0	0	0	0	0	0	0	0	0	0	0	3	0	0	0	0	0	0	1	1	0	0	0	0
3393	KOR_10	KOR	pig	male	juvenile	0	0	3	2	2	1	0	0	1	0	0	0	0	0	0	0	0	0	0	0	0	0	3	0	0	0	0	0	0	1	1	0	0	0	0
3395	KOR_10	KOR	pig	female	juvenile	0	0	3	2	2	1	0	0	1	0	0	0	0	0	0	0	0	0	0	0	0	0	3	0	0	0	0	0	0	1	1	0	0	0	0
3400	KOR_10	KOR	pig	female	adult	0	0	4	2	2	1	0	0	1	0	0	0	0	0	0	0	0	0	0	0	0	0	3	0	0	0	0	0	0	1	1	0	0	0	0
3408	KOR_10	KOR	pig	male	juvenile	0	0	3	2	2	1	0	0	1	0	0	0	0	0	0	0	0	0	0	0	0	0	3	0	0	0	0	0	0	1	1	0	0	0	0
3418	KOR_10	KOR	pig	male	juvenile	0	0	3	2	2	1	0	0	1	0	0	0	0	0	0	0	0	0	0	0	0	0	3	0	0	0	0	0	0	1	1	0	0	0	0
3456	KOR_10	KOR	pig	female	juvenile	0	0	3	2	2	1	0	0	1	0	0	0	0	0	0	0	0	0	0	0	0	0	3	0	0	0	0	0	0	1	1	0	0	0	0
3465	KOR_10	KOR	pig	male	juvenile	0	0	3	2	2	1	0	0	1	0	0	0	0	0	0	0	0	0	0	0	0	0	3	0	0	0	0	0	0	1	1	0	0	0	0
3479	KOR_10	KOR	pig	female	juvenile	0	0	3	2	2	1	0	0	1	0	0	0	0	0	0	0	0	0	0	0	0	0	3	0	0	0	0	0	0	1	1	0	0	0	0
3486	KOR_10	KOR	pig	female	juvenile	0	0	3	2	2	1	0	0	1	0	0	0	0	0	0	0	0	0	0	0	0	0	3	0	0	0	0	0	0	1	1	0	0	0	0
3544	KOR_10	KOR	pig	female	adult	0	0	3	2	2	1	0	0	1	0	0	0	0	0	0	0	0	0	0	0	0	0	3	0	0	0	0	0	0	1	1	0	0	0	0
3546	KOR_10	KOR	pig	male	juvenile	0	0	3	2	2	1	0	0	1	0	0	0	0	0	0	0	0	0	0	0	0	0	3	0	0	0	0	0	0	1	1	0	0	0	0
3186	KOR_2	KOR	cow	male	adult	1	0	4	2	4	0	0	1	1	0	1	0	0	1	0	0	0	0	0	0	0	0	0	0	0	0	0	0	0	0	0	0	0	0	0
3237	KOR_2	KOR	cow	female	infant	1	0	3	2	4	0	0	1	1	0	1	0	0	1	0	0	0	0	0	0	0	0	0	0	0	0	0	0	0	0	0	0	0	0	0
3259	KOR_2	KOR	cow	female	adult	1	0	4	2	4	0	0	1	1	0	1	0	0	1	0	0	0	0	0	0	0	0	0	0	0	0	0	0	0	0	0	0	0	0	0
3265	KOR_2	KOR	cow	female	adult	1	0	4	2	4	0	0	1	1	0	1	0	0	1	0	0	0	0	0	0	0	0	0	0	0	0	0	0	0	0	0	0	0	0	0
3274	KOR_2	KOR	cow	male	adult	1	0	4	2	4	0	0	1	1	0	1	0	0	1	0	0	0	0	0	0	0	0	0	0	0	0	0	0	0	0	0	0	0	0	0
3278	KOR_2	KOR	cow	female	adult	1	0	4	2	4	0	0	1	1	0	1	0	0	1	0	0	0	0	0	0	0	0	0	0	0	0	0	0	0	0	0	0	0	0	0
3288	KOR_2	KOR	cow	female	adult	1	0	4	2	4	0	0	1	1	0	1	0	0	1	0	0	0	0	0	0	0	0	0	0	0	0	0	0	0	0	0	0	0	0	0
3291	KOR_2	KOR	cow	female	adult	1	0	5	2	4	0	0	1	1	0	1	0	0	1	0	0	0	0	0	0	0	0	0	0	0	0	0	0	0	0	0	0	0	0	0
3324	KOR_2	KOR	cow	male	adult	1	0	4	2	4	0	0	1	1	0	1	0	0	1	0	0	0	0	0	0	0	0	0	0	0	0	0	0	0	0	0	0	0	0	0
3345	KOR_2	KOR	cow	female	juvenile	1	0	4	2	4	0	0	1	1	0	1	0	0	1	0	0	0	0	0	0	0	0	0	0	0	0	0	0	0	0	0	0	0	0	0
3348	KOR_2	KOR	cow	female	adult	1	0	4	2	4	0	0	1	1	0	1	0	0	1	0	0	0	0	0	0	0	0	0	0	0	0	0	0	0	0	0	0	0	0	0
3354	KOR_2	KOR	cow	female	juvenile	0	0	3	2	4	0	0	1	1	0	1	0	0	1	0	0	0	0	0	0	0	0	0	0	0	0	0	0	0	0	0	0	0	0	0
3381	KOR_2	KOR	cow	female	juvenile	0	0	4	2	4	0	0	1	1	0	1	0	0	1	0	0	0	0	0	0	0	0	0	0	0	0	0	0	0	0	0	0	0	0	0
3386	KOR_2	KOR	cow	female	juvenile	0	0	4	2	4	0	0	1	1	0	1	0	0	1	0	0	0	0	0	0	0	0	0	0	0	0	0	0	0	0	0	0	0	0	0
3435	KOR_2	KOR	cow	female	adult	1	0	5	2	4	0	0	1	1	0	1	0	0	1	0	0	0	0	0	0	0	0	0	0	0	0	0	0	0	0	0	0	0	0	0
3437	KOR_2	KOR	cow	female	adult	0	0	4	2	4	0	0	1	1	0	1	0	0	1	0	0	0	0	0	0	0	0	0	0	0	0	0	0	0	0	0	0	0	0	0
3455	KOR_2	KOR	cow	female	adult	1	0	4	2	4	0	0	1	1	0	1	0	0	1	0	0	0	0	0	0	0	0	0	0	0	0	0	0	0	0	0	0	0	0	0
3464	KOR_2	KOR	cow	female	adult	1	0	4	2	4	0	0	1	1	0	1	0	0	1	0	0	0	0	0	0	0	0	0	0	0	0	0	0	0	0	0	0	0	0	0
3487	KOR_2	KOR	cow	male	adult	1	0	4	2	4	0	0	1	1	0	1	0	0	1	0	0	0	0	0	0	0	0	0	0	0	0	0	0	0	0	0	0	0	0	0
3523	KOR_2	KOR	cow	female	adult	1	0	4	2	4	0	0	1	1	0	1	0	0	1	0	0	0	0	0	0	0	0	0	0	0	0	0	0	0	0	0	0	0	0	0
3232	KOR_3	KOR	pig	male	adult	0	0	4	2	2	1	0	0	1	0	0	0	0	0	0	0	0	0	0	0	0	0	4	0	0	0	0	0	0	0	0	0	0	0	0
3333	KOR_3	KOR	pig	female	adult	0	1	4	2	2	1	0	0	1	0	0	0	0	0	0	0	0	0	0	0	0	0	4	0	0	0	0	0	0	0	0	0	0	0	0
3342	KOR_3	KOR	pig	female	adult	0	0	4	2	2	1	0	0	1	0	0	0	0	0	0	0	0	0	0	0	0	0	4	0	0	0	0	0	0	0	0	0	0	0	0
3351	KOR_3	KOR	pig	female	adult	0	0	4	2	2	1	0	0	1	0	0	0	0	0	0	0	0	0	0	0	0	0	4	0	0	0	0	0	0	0	0	0	0	0	0
3363	KOR_3	KOR	pig	female	juvenile	0	0	4	2	2	1	0	0	1	0	0	0	0	0	0	0	0	0	0	0	0	0	4	0	0	0	0	0	0	0	0	0	0	0	0
3365	KOR_3	KOR	pig	female	juvenile	0	0	3	2	2	1	0	0	1	0	0	0	0	0	0	0	0	0	0	0	0	0	4	0	0	0	0	0	0	0	0	0	0	0	0
3366	KOR_3	KOR	pig	male	juvenile	0	0	3	2	2	1	0	0	1	0	0	0	0	0	0	0	0	0	0	0	0	0	4	0	0	0	0	0	0	0	0	0	0	0	0
3396	KOR_3	KOR	pig	female	juvenile	0	0	3	2	2	1	0	0	1	0	0	0	0	0	0	0	0	0	0	0	0	0	4	0	0	0	0	0	0	0	0	0	0	0	0
3402	KOR_3	KOR	pig	female	juvenile	0	0	3	2	2	1	0	0	1	0	0	0	0	0	0	0	0	0	0	0	0	0	4	0	0	0	0	0	0	0	0	0	0	0	0
3407	KOR_3	KOR	pig	male	adult	0	0	3	2	2	1	0	0	1	0	0	0	0	0	0	0	0	0	0	0	0	0	4	0	0	0	0	0	0	0	0	0	0	0	0
3414	KOR_3	KOR	pig	female	juvenile	0	0	3	2	2	1	0	0	1	0	0	0	0	0	0	0	0	0	0	0	0	0	4	0	0	0	0	0	0	0	0	0	0	0	0
3415	KOR_3	KOR	pig	female	juvenile	0	0	3	2	2	1	0	0	1	0	0	0	0	0	0	0	0	0	0	0	0	0	4	0	0	0	0	0	0	0	0	0	0	0	0
3425	KOR_3	KOR	pig	male	adult	0	0	3	2	2	1	0	0	1	0	0	0	0	0	0	0	0	0	0	0	0	0	4	0	0	0	0	0	0	0	0	0	0	0	0
3446	KOR_3	KOR	pig	female	adult	0	0	3	2	2	1	0	0	1	0	0	0	0	0	0	0	0	0	0	0	0	0	4	0	0	0	0	0	0	0	0	0	0	0	0
3458	KOR_3	KOR	pig	female	juvenile	0	0	3	2	2	1	0	0	1	0	0	0	0	0	0	0	0	0	0	0	0	0	4	0	0	0	0	0	0	0	0	0	0	0	0
3484	KOR_3	KOR	pig	male	juvenile	0	0	3	2	2	1	0	0	1	0	0	0	0	0	0	0	0	0	0	0	0	0	4	0	0	0	0	0	0	0	0	0	0	0	0
3485	KOR_3	KOR	pig	male	adult	0	0	4	2	2	1	0	0	1	0	0	0	0	0	0	0	0	0	0	0	0	0	4	0	0	0	0	0	0	0	0	0	0	0	0
3496	KOR_3	KOR	pig	female	juvenile	0	0	3	2	2	1	0	0	1	0	0	0	0	0	0	0	0	0	0	0	0	0	4	0	0	0	0	0	0	0	0	0	0	0	0
3497	KOR_3	KOR	pig	female	adult	0	0	4	2	2	1	0	0	1	0	0	0	0	0	0	0	0	0	0	0	0	0	4	0	0	0	0	0	0	0	0	0	0	0	0
3549	KOR_3	KOR	pig	female	juvenile	0	0	3	2	2	1	0	0	1	0	0	0	0	0	0	0	0	0	0	0	0	0	4	0	0	0	0	0	0	0	0	0	0	0	0
3027	KOR_4	KOR	pig	female	adult	0	0	4	2	3	1	0	0	1	0	0	0	0	0	0	0	0	0	0	0	0	0	1	0	0	0	1	1	0	0	0	1	0	0	0
3126	KOR_4	KOR	pig	female	adult	0	0	4	2	3	1	0	0	1	0	0	0	0	0	0	0	0	0	0	0	0	0	1	0	0	0	1	1	0	0	0	1	0	0	0
3228	KOR_4	KOR	pig	male	juvenile	0	0	4	2	3	1	0	0	1	0	0	0	0	0	0	0	0	0	0	0	0	0	1	0	0	0	1	1	0	0	0	1	0	0	0
3240	KOR_4	KOR	pig	female	juvenile	0	0	4	2	3	1	0	0	1	0	0	0	0	0	0	0	0	0	0	0	0	0	1	0	0	0	1	1	0	0	0	1	0	0	0
3255	KOR_4	KOR	pig	female	juvenile	0	0	4	2	3	1	0	0	1	0	0	0	0	0	0	0	0	0	0	0	0	0	1	0	0	0	1	1	0	0	0	1	0	0	0
3271	KOR_4	KOR	pig	female	juvenile	0	0	4	2	3	1	0	0	1	0	0	0	0	0	0	0	0	0	0	0	0	0	1	0	0	0	1	1	0	0	0	1	0	0	0
3277	KOR_4	KOR	pig	male	adult	0	0	4	2	3	1	0	0	1	0	0	0	0	0	0	0	0	0	0	0	0	0	1	0	0	0	1	1	0	0	0	1	0	0	0
3284	KOR_4	KOR	pig	female	juvenile	0	0	3	2	3	1	0	0	1	0	0	0	0	0	0	0	0	0	0	0	0	0	1	0	0	0	1	1	0	0	0	1	0	0	0
3285	KOR_4	KOR	pig	male	juvenile	0	0	4	2	3	1	0	0	1	0	0	0	0	0	0	0	0	0	0	0	0	0	1	0	0	0	1	1	0	0	0	1	0	0	0
3336	KOR_4	KOR	pig	male	juvenile	0	0	3	2	3	1	0	0	1	0	0	0	0	0	0	0	0	0	0	0	0	0	1	0	0	0	1	1	0	0	0	1	0	0	0
3338	KOR_4	KOR	pig	male	adult	0	0	4	2	3	1	0	0	1	0	0	0	0	0	0	0	0	0	0	0	0	0	1	0	0	0	1	1	0	0	0	1	0	0	0
3344	KOR_4	KOR	pig	male	juvenile	0	0	3	2	3	1	0	0	1	0	0	0	0	0	0	0	0	0	0	0	0	0	1	0	0	0	1	1	0	0	0	1	0	0	0
3350	KOR_4	KOR	pig	male	juvenile	0	0	3	2	3	1	0	0	1	0	0	0	0	0	0	0	0	0	0	0	0	0	1	0	0	0	1	1	0	0	0	1	0	0	0
3358	KOR_4	KOR	pig	female	juvenile	0	0	4	2	3	1	0	0	1	0	0	0	0	0	0	0	0	0	0	0	0	0	1	0	0	0	1	1	0	0	0	1	0	0	0
3372	KOR_4	KOR	pig	female	adult	0	0	4	2	3	1	0	0	1	0	0	0	0	0	0	0	0	0	0	0	0	0	1	0	0	0	1	1	0	0	0	1	0	0	0
3388	KOR_4	KOR	pig	female	adult	0	0	4	2	3	1	0	0	1	0	0	0	0	0	0	0	0	0	0	0	0	0	1	0	0	0	1	1	0	0	0	1	0	0	0
3394	KOR_4	KOR	pig	female	adult	0	0	4	2	3	1	0	0	1	0	0	0	0	0	0	0	0	0	0	0	0	0	1	0	0	0	1	1	0	0	0	1	0	0	0
3428	KOR_4	KOR	pig	female	juvenile	0	0	3	2	3	1	0	0	1	0	0	0	0	0	0	0	0	0	0	0	0	0	1	0	0	0	1	1	0	0	0	1	0	0	0
3468	KOR_4	KOR	pig	female	juvenile	0	0	4	2	3	1	0	0	1	0	0	0	0	0	0	0	0	0	0	0	0	0	1	0	0	0	1	1	0	0	0	1	0	0	0
3543	KOR_4	KOR	pig	male	adult	0	0	4	2	3	1	0	0	1	0	0	0	0	0	0	0	0	0	0	0	0	0	1	0	0	0	1	1	0	0	0	1	0	0	0
3231	KOR_5	KOR	pig	male	adult	0	0	3	2	4	0	0	0	1	0	0	0	0	0	0	0	0	0	0	0	0	0	1	0	0	0	0	0	0	1	1	0	0	0	0
3243	KOR_5	KOR	pig	female	juvenile	0	0	3	2	4	0	0	0	1	0	0	0	0	0	0	0	0	0	0	0	0	0	1	0	0	0	0	0	0	1	1	0	0	0	0
3280	KOR_5	KOR	pig	male	adult	0	0	4	2	4	0	0	0	1	0	0	0	0	0	0	0	0	0	0	0	0	0	1	0	0	0	0	0	0	1	1	0	0	0	0
3341	KOR_5	KOR	pig	male	adult	0	0	4	2	4	0	0	0	1	0	0	0	0	0	0	0	0	0	0	0	0	0	1	0	0	0	0	0	0	1	1	0	0	0	0
3353	KOR_5	KOR	pig	male	juvenile	0	0	3	2	4	0	0	0	1	0	0	0	0	0	0	0	0	0	0	0	0	0	1	0	0	0	0	0	0	1	1	0	0	0	0
3356	KOR_5	KOR	pig	male	juvenile	0	0	4	2	4	0	0	0	1	0	0	0	0	0	0	0	0	0	0	0	0	0	1	0	0	0	0	0	0	1	1	0	0	0	0
3374	KOR_5	KOR	pig	female	adult	0	0	3	2	4	0	0	0	1	0	0	0	0	0	0	0	0	0	0	0	0	0	1	0	0	0	0	0	0	1	1	0	0	0	0
3380	KOR_5	KOR	pig	female	juvenile	0	0	3	2	4	0	0	0	1	0	0	0	0	0	0	0	0	0	0	0	0	0	1	0	0	0	0	0	0	1	1	0	0	0	0
3383	KOR_5	KOR	pig	male	juvenile	0	0	3	2	4	0	0	0	1	0	0	0	0	0	0	0	0	0	0	0	0	0	1	0	0	0	0	0	0	1	1	0	0	0	0
3401	KOR_5	KOR	pig	female	adult	0	0	3	2	4	0	0	0	1	0	0	0	0	0	0	0	0	0	0	0	0	0	1	0	0	0	0	0	0	1	1	0	0	0	0
3409	KOR_5	KOR	pig	female	adult	0	0	3	2	4	0	0	0	1	0	0	0	0	0	0	0	0	0	0	0	0	0	1	0	0	0	0	0	0	1	1	0	0	0	0
3412	KOR_5	KOR	pig	male	juvenile	0	0	3	2	4	0	0	0	1	0	0	0	0	0	0	0	0	0	0	0	0	0	1	0	0	0	0	0	0	1	1	0	0	0	0
3419	KOR_5	KOR	pig	male	adult	0	0	3	2	4	0	0	0	1	0	0	0	0	0	0	0	0	0	0	0	0	0	1	0	0	0	0	0	0	1	1	0	0	0	0
3420	KOR_5	KOR	pig	male	adult	0	0	4	2	4	0	0	0	1	0	0	0	0	0	0	0	0	0	0	0	0	0	1	0	0	0	0	0	0	1	1	0	0	0	0
3427	KOR_5	KOR	pig	female	juvenile	0	0	3	2	4	0	0	0	1	0	0	0	0	0	0	0	0	0	0	0	0	0	1	0	0	0	0	0	0	1	1	0	0	0	0
3450	KOR_5	KOR	pig	female	adult	0	0	4	2	4	0	0	0	1	0	0	0	0	0	0	0	0	0	0	0	0	0	1	0	0	0	0	0	0	1	1	0	0	0	0
3471	KOR_5	KOR	pig	male	juvenile	0	0	3	2	4	0	0	0	1	0	0	0	0	0	0	0	0	0	0	0	0	0	1	0	0	0	0	0	0	1	1	0	0	0	0
3472	KOR_5	KOR	pig	female	adult	0	0	4	2	4	0	0	0	1	0	0	0	0	0	0	0	0	0	0	0	0	0	1	0	0	0	0	0	0	1	1	0	0	0	0
3482	KOR_5	KOR	pig	male	juvenile	0	0	3	2	4	0	0	0	1	0	0	0	0	0	0	0	0	0	0	0	0	0	1	0	0	0	0	0	0	1	1	0	0	0	0
3548	KOR_5	KOR	pig	male	adult	0	0	4	2	4	0	0	0	1	0	0	0	0	0	0	0	0	0	0	0	0	0	1	0	0	0	0	0	0	1	1	0	0	0	0
3065	KOR_6	KOR	pig	female	juvenile	0	0	4	2	2	0	1	1	1	0	0	0	0	0	0	0	0	0	0	0	0	0	1	0	0	0	0	0	0	1	1	1	1	1	0
3224	KOR_6	KOR	pig	female	adult	0	0	4	2	2	0	1	1	1	0	0	0	0	0	0	0	0	0	0	0	0	0	1	0	0	0	0	0	0	1	1	1	1	1	0
3233	KOR_6	KOR	pig	female	adult	0	0	3	2	2	0	1	1	1	0	0	0	0	0	0	0	0	0	0	0	0	0	1	0	0	0	0	0	0	1	1	1	1	1	0
3261	KOR_6	KOR	pig	female	adult	0	0	4	2	2	0	1	1	1	0	0	0	0	0	0	0	0	0	0	0	0	0	1	0	0	0	0	0	0	1	1	1	1	1	0
3279	KOR_6	KOR	pig	male	juvenile	0	0	3	2	2	0	1	1	1	0	0	0	0	0	0	0	0	0	0	0	0	0	1	0	0	0	0	0	0	1	1	1	1	1	0
3283	KOR_6	KOR	pig	male	juvenile	0	0	3	2	2	0	1	1	1	0	0	0	0	0	0	0	0	0	0	0	0	0	1	0	0	0	0	0	0	1	1	1	1	1	0
3317	KOR_6	KOR	pig	male	juvenile	0	0	2	2	2	0	1	1	1	0	0	0	0	0	0	0	0	0	0	0	0	0	1	0	0	0	0	0	0	1	1	1	1	1	0
3319	KOR_6	KOR	pig	female	adult	0	0	5	2	2	0	1	1	1	0	0	0	0	0	0	0	0	0	0	0	0	0	1	0	0	0	0	0	0	1	1	1	1	1	0
3321	KOR_6	KOR	pig	female	juvenile	0	0	3	2	2	0	1	1	1	0	0	0	0	0	0	0	0	0	0	0	0	0	1	0	0	0	0	0	0	1	1	1	1	1	0
3326	KOR_6	KOR	pig	male	juvenile	0	0	3	2	2	0	1	1	1	0	0	0	0	0	0	0	0	0	0	0	0	0	1	0	0	0	0	0	0	1	1	1	1	1	0
3329	KOR_6	KOR	pig	female	juvenile	0	0	4	2	2	0	1	1	1	0	0	0	0	0	0	0	0	0	0	0	0	0	1	0	0	0	0	0	0	1	1	1	1	1	0
3331	KOR_6	KOR	pig	female	adult	0	0	3	2	2	0	1	1	1	0	0	0	0	0	0	0	0	0	0	0	0	0	1	0	0	0	0	0	0	1	1	1	1	1	0
3339	KOR_6	KOR	pig	female	juvenile	0	0	2	2	2	0	1	1	1	0	0	0	0	0	0	0	0	0	0	0	0	0	1	0	0	0	0	0	0	1	1	1	1	1	0
3346	KOR_6	KOR	pig	male	juvenile	0	0	3	2	2	0	1	1	1	0	0	0	0	0	0	0	0	0	0	0	0	0	1	0	0	0	0	0	0	1	1	1	1	1	0
3349	KOR_6	KOR	pig	male	juvenile	0	0	3	2	2	0	1	1	1	0	0	0	0	0	0	0	0	0	0	0	0	0	1	0	0	0	0	0	0	1	1	1	1	1	0
3367	KOR_6	KOR	pig	female	juvenile	0	0	3	2	2	0	1	1	1	0	0	0	0	0	0	0	0	0	0	0	0	0	1	0	0	0	0	0	0	1	1	1	1	1	0
3438	KOR_6	KOR	pig	male	juvenile	0	0	3	2	2	0	1	1	1	0	0	0	0	0	0	0	0	0	0	0	0	0	1	0	0	0	0	0	0	1	1	1	1	1	0
3461	KOR_6	KOR	pig	male	juvenile	0	0	3	2	2	0	1	1	1	0	0	0	0	0	0	0	0	0	0	0	0	0	1	0	0	0	0	0	0	1	1	1	1	1	0
3463	KOR_6	KOR	pig	female	juvenile	0	0	3	2	2	0	1	1	1	0	0	0	0	0	0	0	0	0	0	0	0	0	1	0	0	0	0	0	0	1	1	1	1	1	0
3483	KOR_6	KOR	pig	female	juvenile	0	0	3	2	2	0	1	1	1	0	0	0	0	0	0	0	0	0	0	0	0	0	1	0	0	0	0	0	0	1	1	1	1	1	0
3359	KOR_7	KOR	cow	female	juvenile	1	0	4	2	5	1	0	1	2	4	1	0	0	1	1	0	0	0	0	0	0	0	0	0	0	0	0	0	0	0	0	0	0	0	0
3370	KOR_7	KOR	cow	female	adult	1	0	4	2	5	1	0	1	2	4	1	0	0	1	1	0	0	0	0	0	0	0	0	0	0	0	0	0	0	0	0	0	0	0	0
3375	KOR_7	KOR	cow	female	infant	1	0	4	2	5	1	0	1	2	4	1	0	0	1	1	0	0	0	0	0	0	0	0	0	0	0	0	0	0	0	0	0	0	0	0
3376	KOR_7	KOR	cow	female	juvenile	0	0	4	2	5	1	0	1	2	4	1	0	0	1	1	0	0	0	0	0	0	0	0	0	0	0	0	0	0	0	0	0	0	0	0
3378	KOR_7	KOR	cow	female	adult	1	0	5	2	5	1	0	1	2	4	1	0	0	1	1	0	0	0	0	0	0	0	0	0	0	0	0	0	0	0	0	0	0	0	0
3384	KOR_7	KOR	cow	female	adult	1	0	4	2	5	1	0	1	2	4	1	0	0	1	1	0	0	0	0	0	0	0	0	0	0	0	0	0	0	0	0	0	0	0	0
3389	KOR_7	KOR	cow	female	juvenile	1	0	4	2	5	1	0	1	2	4	1	0	0	1	1	0	0	0	0	0	0	0	0	0	0	0	0	0	0	0	0	0	0	0	0
3391	KOR_7	KOR	cow	male	infant	1	0	4	2	5	1	0	1	2	4	1	0	0	1	1	0	0	0	0	0	0	0	0	0	0	0	0	0	0	0	0	0	0	0	0
3404	KOR_7	KOR	cow	female	juvenile	1	0	4	2	5	1	0	1	2	4	1	0	0	1	1	0	0	0	0	0	0	0	0	0	0	0	0	0	0	0	0	0	0	0	0
3405	KOR_7	KOR	cow	female	infant	1	0	4	2	5	1	0	1	2	4	1	0	0	1	1	0	0	0	0	0	0	0	0	0	0	0	0	0	0	0	0	0	0	0	0
3422	KOR_7	KOR	cow	male	infant	1	0	4	2	5	1	0	1	2	4	1	0	0	1	1	0	0	0	0	0	0	0	0	0	0	0	0	0	0	0	0	0	0	0	0
3426	KOR_7	KOR	cow	female	infant	1	0	4	2	5	1	0	1	2	4	1	0	0	1	1	0	0	0	0	0	0	0	0	0	0	0	0	0	0	0	0	0	0	0	0
3440	KOR_7	KOR	cow	female	juvenile	1	0	4	2	5	1	0	1	2	4	1	0	0	1	1	0	0	0	0	0	0	0	0	0	0	0	0	0	0	0	0	0	0	0	0
3452	KOR_7	KOR	cow	male	juvenile	1	0	4	2	5	1	0	1	2	4	1	0	0	1	1	0	0	0	0	0	0	0	0	0	0	0	0	0	0	0	0	0	0	0	0
3460	KOR_7	KOR	cow	female	adult	1	0	5	2	5	1	0	1	2	4	1	0	0	1	1	0	0	0	0	0	0	0	0	0	0	0	0	0	0	0	0	0	0	0	0
3466	KOR_7	KOR	cow	female	infant	1	0	4	2	5	1	0	1	2	4	1	0	0	1	1	0	0	0	0	0	0	0	0	0	0	0	0	0	0	0	0	0	0	0	0
3469	KOR_7	KOR	cow	male	adult	1	0	4	2	5	1	0	1	2	4	1	0	0	1	1	0	0	0	0	0	0	0	0	0	0	0	0	0	0	0	0	0	0	0	0
3470	KOR_7	KOR	cow	female	juvenile	1	0	4	2	5	1	0	1	2	4	1	0	0	1	1	0	0	0	0	0	0	0	0	0	0	0	0	0	0	0	0	0	0	0	0
3488	KOR_7	KOR	cow	female	juvenile	1	0	4	2	5	1	0	1	2	4	1	0	0	1	1	0	0	0	0	0	0	0	0	0	0	0	0	0	0	0	0	0	0	0	0
3498	KOR_7	KOR	cow	female	juvenile	0	0	4	2	5	1	0	1	2	4	1	0	0	1	1	0	0	0	0	0	0	0	0	0	0	0	0	0	0	0	0	0	0	0	0
3241	KOR_8	KOR	cow	female	adult	0	0	4	2	3	0	0	1	2	0	1	0	0	1	1	0	0	0	0	0	0	0	0	0	0	0	0	0	0	0	0	0	0	0	0
3252	KOR_8	KOR	cow	female	adult	1	0	4	2	3	0	0	1	2	0	1	0	0	1	1	0	0	0	0	0	0	0	0	0	0	0	0	0	0	0	0	0	0	0	0
3352	KOR_8	KOR	cow	male	adult	1	0	4	2	3	0	0	1	2	0	1	0	0	1	1	0	0	0	0	0	0	0	0	0	0	0	0	0	0	0	0	0	0	0	0
3355	KOR_8	KOR	cow	female	adult	0	0	4	2	3	0	0	1	2	0	1	0	0	1	1	0	0	0	0	0	0	0	0	0	0	0	0	0	0	0	0	0	0	0	0
3357	KOR_8	KOR	cow	female	adult	1	0	4	2	3	0	0	1	2	0	1	0	0	1	1	0	0	0	0	0	0	0	0	0	0	0	0	0	0	0	0	0	0	0	0
3364	KOR_8	KOR	cow	female	adult	0	0	4	2	3	0	0	1	2	0	1	0	0	1	1	0	0	0	0	0	0	0	0	0	0	0	0	0	0	0	0	0	0	0	0
3379	KOR_8	KOR	cow	female	adult	1	0	4	2	3	0	0	1	2	0	1	0	0	1	1	0	0	0	0	0	0	0	0	0	0	0	0	0	0	0	0	0	0	0	0
3403	KOR_8	KOR	cow	male	adult	1	0	4	2	3	0	0	1	2	0	1	0	0	1	1	0	0	0	0	0	0	0	0	0	0	0	0	0	0	0	0	0	0	0	0
3406	KOR_8	KOR	cow	male	adult	1	0	5	2	3	0	0	1	2	0	1	0	0	1	1	0	0	0	0	0	0	0	0	0	0	0	0	0	0	0	0	0	0	0	0
3429	KOR_8	KOR	cow	male	adult	1	0	5	2	3	0	0	1	2	0	1	0	0	1	1	0	0	0	0	0	0	0	0	0	0	0	0	0	0	0	0	0	0	0	0
3432	KOR_8	KOR	cow	female	adult	1	0	4	2	3	0	0	1	2	0	1	0	0	1	1	0	0	0	0	0	0	0	0	0	0	0	0	0	0	0	0	0	0	0	0
3433	KOR_8	KOR	cow	female	juvenile	0	0	4	2	3	0	0	1	2	0	1	0	0	1	1	0	0	0	0	0	0	0	0	0	0	0	0	0	0	0	0	0	0	0	0
3439	KOR_8	KOR	cow	female	adult	1	0	4	2	3	0	0	1	2	0	1	0	0	1	1	0	0	0	0	0	0	0	0	0	0	0	0	0	0	0	0	0	0	0	0
3449	KOR_8	KOR	cow	male	adult	1	0	5	2	3	0	0	1	2	0	1	0	0	1	1	0	0	0	0	0	0	0	0	0	0	0	0	0	0	0	0	0	0	0	0
3454	KOR_8	KOR	cow	male	adult	1	0	4	2	3	0	0	1	2	0	1	0	0	1	1	0	0	0	0	0	0	0	0	0	0	0	0	0	0	0	0	0	0	0	0
3459	KOR_8	KOR	cow	female	adult	0	0	5	2	3	0	0	1	2	0	1	0	0	1	1	0	0	0	0	0	0	0	0	0	0	0	0	0	0	0	0	0	0	0	0
3467	KOR_8	KOR	cow	female	adult	0	0	4	2	3	0	0	1	2	0	1	0	0	1	1	0	0	0	0	0	0	0	0	0	0	0	0	0	0	0	0	0	0	0	0
3476	KOR_8	KOR	cow	female	adult	1	0	4	2	3	0	0	1	2	0	1	0	0	1	1	0	0	0	0	0	0	0	0	0	0	0	0	0	0	0	0	0	0	0	0
3480	KOR_8	KOR	cow	female	juvenile	0	0	4	2	3	0	0	1	2	0	1	0	0	1	1	0	0	0	0	0	0	0	0	0	0	0	0	0	0	0	0	0	0	0	0
3489	KOR_8	KOR	cow	male	adult	1	0	4	2	3	0	0	1	2	0	1	0	0	1	1	0	0	0	0	0	0	0	0	0	0	0	0	0	0	0	0	0	0	0	0
3360	KOR_9	KOR	cow	female	infant	0	0	4	2	3	0	0	1	1	2	1	0	0	0	0	0	0	0	0	0	0	0	0	0	0	0	0	0	0	0	0	0	0	0	0
3362	KOR_9	KOR	cow	female	juvenile	1	0	4	2	3	0	0	1	1	2	1	0	0	0	0	0	0	0	0	0	0	0	0	0	0	0	0	0	0	0	0	0	0	0	0
3373	KOR_9	KOR	cow	female	adult	1	0	4	2	3	0	0	1	1	2	1	0	0	0	0	0	0	0	0	0	0	0	0	0	0	0	0	0	0	0	0	0	0	0	0
3392	KOR_9	KOR	cow	female	adult	0	0	4	2	3	0	0	1	1	2	1	0	0	0	0	0	0	0	0	0	0	0	0	0	0	0	0	0	0	0	0	0	0	0	0
3397	KOR_9	KOR	cow	female	juvenile	1	0	4	2	3	0	0	1	1	2	1	0	0	0	0	0	0	0	0	0	0	0	0	0	0	0	0	0	0	0	0	0	0	0	0
3416	KOR_9	KOR	cow	male	adult	1	0	5	2	3	0	0	1	1	2	1	0	0	0	0	0	0	0	0	0	0	0	0	0	0	0	0	0	0	0	0	0	0	0	0
3423	KOR_9	KOR	cow	female	adult	1	0	4	2	3	0	0	1	1	2	1	0	0	0	0	0	0	0	0	0	0	0	0	0	0	0	0	0	0	0	0	0	0	0	0
3424	KOR_9	KOR	cow	female	juvenile	0	0	4	2	3	0	0	1	1	2	1	0	0	0	0	0	0	0	0	0	0	0	0	0	0	0	0	0	0	0	0	0	0	0	0
3430	KOR_9	KOR	cow	female	adult	0	0	4	2	3	0	0	1	1	2	1	0	0	0	0	0	0	0	0	0	0	0	0	0	0	0	0	0	0	0	0	0	0	0	0
3434	KOR_9	KOR	cow	female	juvenile	1	0	4	2	3	0	0	1	1	2	1	0	0	0	0	0	0	0	0	0	0	0	0	0	0	0	0	0	0	0	0	0	0	0	0
3444	KOR_9	KOR	cow	female	adult	1	0	4	2	3	0	0	1	1	2	1	0	0	0	0	0	0	0	0	0	0	0	0	0	0	0	0	0	0	0	0	0	0	0	0
3451	KOR_9	KOR	cow	female	adult	1	0	5	2	3	0	0	1	1	2	1	0	0	0	0	0	0	0	0	0	0	0	0	0	0	0	0	0	0	0	0	0	0	0	0
3453	KOR_9	KOR	cow	female	juvenile	0	0	4	2	3	0	0	1	1	2	1	0	0	0	0	0	0	0	0	0	0	0	0	0	0	0	0	0	0	0	0	0	0	0	0
3462	KOR_9	KOR	cow	female	juvenile	1	0	4	2	3	0	0	1	1	2	1	0	0	0	0	0	0	0	0	0	0	0	0	0	0	0	0	0	0	0	0	0	0	0	0
3473	KOR_9	KOR	cow	female	juvenile	0	0	4	2	3	0	0	1	1	2	1	0	0	0	0	0	0	0	0	0	0	0	0	0	0	0	0	0	0	0	0	0	0	0	0
3481	KOR_9	KOR	cow	female	adult	1	0	4	2	3	0	0	1	1	2	1	0	0	0	0	0	0	0	0	0	0	0	0	0	0	0	0	0	0	0	0	0	0	0	0
3491	KOR_9	KOR	cow	female	adult	1	0	4	2	3	0	0	1	1	2	1	0	0	0	0	0	0	0	0	0	0	0	0	0	0	0	0	0	0	0	0	0	0	0	0
3494	KOR_9	KOR	cow	female	juvenile	1	0	4	2	3	0	0	1	1	2	1	0	0	0	0	0	0	0	0	0	0	0	0	0	0	0	0	0	0	0	0	0	0	0	0
3545	KOR_9	KOR	cow	male	juvenile	0	0	4	2	3	0	0	1	1	2	1	0	0	0	0	0	0	0	0	0	0	0	0	0	0	0	0	0	0	0	0	0	0	0	0
3547	KOR_9	KOR	cow	female	juvenile	0	0	4	2	3	0	0	1	1	2	1	0	0	0	0	0	0	0	0	0	0	0	0	0	0	0	0	0	0	0	0	0	0	0	0
2627	LUA_1	LUA	cow	male	adult	0	0	5	1	4	1	0	1	1	0	1	0	0	1	0	0	1	1	1	0	0	0	0	0	0	0	0	0	0	0	0	0	0	0	0
2630	LUA_1	LUA	cow	male	adult	0	0	6	1	4	1	0	1	1	0	1	0	0	1	0	0	1	1	1	0	0	0	0	0	0	0	0	0	0	0	0	0	0	0	0
2632	LUA_1	LUA	cow	female	adult	1	0	3	1	4	1	0	1	1	0	1	0	0	1	0	0	1	1	1	0	0	0	0	0	0	0	0	0	0	0	0	0	0	0	0
2635	LUA_1	LUA	cow	male	adult	1	0	5	1	4	1	0	1	1	0	1	0	0	1	0	0	1	1	1	0	0	0	0	0	0	0	0	0	0	0	0	0	0	0	0
2637	LUA_1	LUA	cow	male	adult	0	0	5	1	4	1	0	1	1	0	1	0	0	1	0	0	1	1	1	0	0	0	0	0	0	0	0	0	0	0	0	0	0	0	0
2640	LUA_1	LUA	cow	male	adult	0	0	6	1	4	1	0	1	1	0	1	0	0	1	0	0	1	1	1	0	0	0	0	0	0	0	0	0	0	0	0	0	0	0	0
2643	LUA_1	LUA	cow	male	adult	1	0	5	1	4	1	0	1	1	0	1	0	0	1	0	0	1	1	1	0	0	0	0	0	0	0	0	0	0	0	0	0	0	0	0
2644	LUA_1	LUA	cow	female	adult	1	0	3	1	4	1	0	1	1	0	1	0	0	1	0	0	1	1	1	0	0	0	0	0	0	0	0	0	0	0	0	0	0	0	0
2645	LUA_1	LUA	cow	male	adult	1	0	5	1	4	1	0	1	1	0	1	0	0	1	0	0	1	1	1	0	0	0	0	0	0	0	0	0	0	0	0	0	0	0	0
2646	LUA_1	LUA	cow	male	adult	1	0	6	1	4	1	0	1	1	0	1	0	0	1	0	0	1	1	1	0	0	0	0	0	0	0	0	0	0	0	0	0	0	0	0
2647	LUA_1	LUA	cow	female	adult	1	0	3	1	4	1	0	1	1	0	1	0	0	1	0	0	1	1	1	0	0	0	0	0	0	0	0	0	0	0	0	0	0	0	0
2649	LUA_1	LUA	cow	male	adult	1	0	5	1	4	1	0	1	1	0	1	0	0	1	0	0	1	1	1	0	0	0	0	0	0	0	0	0	0	0	0	0	0	0	0
2650	LUA_1	LUA	cow	male	adult	1	1	4	1	4	1	0	1	1	0	1	0	0	1	0	0	1	1	1	0	0	0	0	0	0	0	0	0	0	0	0	0	0	0	0
2651	LUA_1	LUA	cow	male	adult	1	0	6	1	4	1	0	1	1	0	1	0	0	1	0	0	1	1	1	0	0	0	0	0	0	0	0	0	0	0	0	0	0	0	0
2653	LUA_1	LUA	cow	female	adult	1	1	2	1	4	1	0	1	1	0	1	0	0	1	0	0	1	1	1	0	0	0	0	0	0	0	0	0	0	0	0	0	0	0	0
2655	LUA_1	LUA	cow	male	senior	0	0	5	1	4	1	0	1	1	0	1	0	0	1	0	0	1	1	1	0	0	0	0	0	0	0	0	0	0	0	0	0	0	0	0
2656	LUA_1	LUA	cow	male	adult	1	0	4	1	4	1	0	1	1	0	1	0	0	1	0	0	1	1	1	0	0	0	0	0	0	0	0	0	0	0	0	0	0	0	0
2658	LUA_1	LUA	cow	male	adult	1	0	5	1	4	1	0	1	1	0	1	0	0	1	0	0	1	1	1	0	0	0	0	0	0	0	0	0	0	0	0	0	0	0	0
2659	LUA_1	LUA	cow	male	adult	0	0	5	1	4	1	0	1	1	0	1	0	0	1	0	0	1	1	1	0	0	0	0	0	0	0	0	0	0	0	0	0	0	0	0
2665	LUA_1	LUA	cow	male	senior	1	0	3	1	4	1	0	1	1	0	1	0	0	1	0	0	1	1	1	0	0	0	0	0	0	0	0	0	0	0	0	0	0	0	0
2523	LUA_10	LUA	cow	female	adult	0	0	4	2	1	0	0	0	1	0	0	0	0	0	0	0	0	0	0	0	0	0	2	0	0	0	0	0	0	1	1	0	0	0	0
2526	LUA_10	LUA	cow	female	adult	0	0	4	2	1	0	0	0	1	0	0	0	0	0	0	0	0	0	0	0	0	0	2	0	0	0	0	0	0	1	1	0	0	0	0
2543	LUA_10	LUA	cow	female	adult	0	0	4	2	1	0	0	0	1	0	0	0	0	0	0	0	0	0	0	0	0	0	2	0	0	0	0	0	0	1	1	0	0	0	0
2551	LUA_10	LUA	cow	male	adult	0	0	4	2	1	0	0	0	1	0	0	0	0	0	0	0	0	0	0	0	0	0	2	0	0	0	0	0	0	1	1	0	0	0	0
2563	LUA_10	LUA	cow	male	adult	0	0	4	2	1	0	0	0	1	0	0	0	0	0	0	0	0	0	0	0	0	0	2	0	0	0	0	0	0	1	1	0	0	0	0
2683	LUA_10	LUA	cow	male	adult	0	0	4	2	1	0	0	0	1	0	0	0	0	0	0	0	0	0	0	0	0	0	2	0	0	0	0	0	0	1	1	0	0	0	0
2725	LUA_10	LUA	cow	female	adult	0	0	4	2	1	0	0	0	1	0	0	0	0	0	0	0	0	0	0	0	0	0	2	0	0	0	0	0	0	1	1	0	0	0	0
2731	LUA_10	LUA	cow	male	adult	0	0	4	2	1	0	0	0	1	0	0	0	0	0	0	0	0	0	0	0	0	0	2	0	0	0	0	0	0	1	1	0	0	0	0
2733	LUA_10	LUA	cow	male	adult	0	0	3	2	1	0	0	0	1	0	0	0	0	0	0	0	0	0	0	0	0	0	2	0	0	0	0	0	0	1	1	0	0	0	0
2734	LUA_10	LUA	cow	female	adult	0	0	3	2	1	0	0	0	1	0	0	0	0	0	0	0	0	0	0	0	0	0	2	0	0	0	0	0	0	1	1	0	0	0	0
2735	LUA_10	LUA	cow	male	adult	0	0	4	2	1	0	0	0	1	0	0	0	0	0	0	0	0	0	0	0	0	0	2	0	0	0	0	0	0	1	1	0	0	0	0
2736	LUA_10	LUA	cow	female	adult	0	0	4	2	1	0	0	0	1	0	0	0	0	0	0	0	0	0	0	0	0	0	2	0	0	0	0	0	0	1	1	0	0	0	0
2738	LUA_10	LUA	cow	male	adult	1	0	4	2	1	0	0	0	1	0	0	0	0	0	0	0	0	0	0	0	0	0	2	0	0	0	0	0	0	1	1	0	0	0	0
2739	LUA_10	LUA	cow	female	adult	0	0	4	2	1	0	0	0	1	0	0	0	0	0	0	0	0	0	0	0	0	0	2	0	0	0	0	0	0	1	1	0	0	0	0
2741	LUA_10	LUA	cow	male	adult	0	0	3	2	1	0	0	0	1	0	0	0	0	0	0	0	0	0	0	0	0	0	2	0	0	0	0	0	0	1	1	0	0	0	0
2742	LUA_10	LUA	cow	male	adult	0	0	4	2	1	0	0	0	1	0	0	0	0	0	0	0	0	0	0	0	0	0	2	0	0	0	0	0	0	1	1	0	0	0	0
2743	LUA_10	LUA	cow	female	adult	0	0	4	2	1	0	0	0	1	0	0	0	0	0	0	0	0	0	0	0	0	0	2	0	0	0	0	0	0	1	1	0	0	0	0
2746	LUA_10	LUA	cow	female	adult	0	0	4	2	1	0	0	0	1	0	0	0	0	0	0	0	0	0	0	0	0	0	2	0	0	0	0	0	0	1	1	0	0	0	0
2747	LUA_10	LUA	cow	male	adult	0	0	4	2	1	0	0	0	1	0	0	0	0	0	0	0	0	0	0	0	0	0	2	0	0	0	0	0	0	1	1	0	0	0	0
2749	LUA_10	LUA	cow	female	adult	0	0	4	2	1	0	0	0	1	0	0	0	0	0	0	0	0	0	0	0	0	0	2	0	0	0	0	0	0	1	1	0	0	0	0
2648	LUA_2	LUA	pig	female	adult	0	0	4	2	4	1	0	0	1	0	0	0	0	0	0	0	0	0	0	0	0	0	0	0	0	0	1	2	1	1	1	1	0	1	0
2652	LUA_2	LUA	pig	female	juvenile	0	0	3	2	4	1	0	0	1	0	0	0	0	0	0	0	0	0	0	0	0	0	0	0	0	0	1	2	1	1	1	1	0	1	0
2654	LUA_2	LUA	pig	female	adult	0	0	4	2	4	1	0	0	1	0	0	0	0	0	0	0	0	0	0	0	0	0	0	0	0	0	1	2	1	1	1	1	0	1	0
2657	LUA_2	LUA	pig	female	adult	0	0	4	2	4	1	0	0	1	0	0	0	0	0	0	0	0	0	0	0	0	0	0	0	0	0	1	2	1	1	1	1	0	1	0
2660	LUA_2	LUA	pig	female	adult	0	0	4	2	4	1	0	0	1	0	0	0	0	0	0	0	0	0	0	0	0	0	0	0	0	0	1	2	1	1	1	1	0	1	0
2661	LUA_2	LUA	pig	female	adult	0	0	4	2	4	1	0	0	1	0	0	0	0	0	0	0	0	0	0	0	0	0	0	0	0	0	1	2	1	1	1	1	0	1	0
2662	LUA_2	LUA	pig	female	adult	0	0	4	2	4	1	0	0	1	0	0	0	0	0	0	0	0	0	0	0	0	0	0	0	0	0	1	2	1	1	1	1	0	1	0
2664	LUA_2	LUA	pig	female	adult	0	0	4	2	4	1	0	0	1	0	0	0	0	0	0	0	0	0	0	0	0	0	0	0	0	0	1	2	1	1	1	1	0	1	0
2666	LUA_2	LUA	pig	male	juvenile	0	0	3	2	4	1	0	0	1	0	0	0	0	0	0	0	0	0	0	0	0	0	0	0	0	0	1	2	1	1	1	1	0	1	0
2667	LUA_2	LUA	pig	female	adult	0	0	4	2	4	1	0	0	1	0	0	0	0	0	0	0	0	0	0	0	0	0	0	0	0	0	1	2	1	1	1	1	0	1	0
2668	LUA_2	LUA	pig	male	adult	0	0	3	2	4	1	0	0	1	0	0	0	0	0	0	0	0	0	0	0	0	0	0	0	0	0	1	2	1	1	1	1	0	1	0
2669	LUA_2	LUA	pig	female	adult	0	0	5	2	4	1	0	0	1	0	0	0	0	0	0	0	0	0	0	0	0	0	0	0	0	0	1	2	1	1	1	1	0	1	0
2671	LUA_2	LUA	pig	female	adult	0	0	4	2	4	1	0	0	1	0	0	0	0	0	0	0	0	0	0	0	0	0	0	0	0	0	1	2	1	1	1	1	0	1	0
2672	LUA_2	LUA	pig	female	adult	0	0	5	2	4	1	0	0	1	0	0	0	0	0	0	0	0	0	0	0	0	0	0	0	0	0	1	2	1	1	1	1	0	1	0
2673	LUA_2	LUA	pig	female	adult	0	0	4	2	4	1	0	0	1	0	0	0	0	0	0	0	0	0	0	0	0	0	0	0	0	0	1	2	1	1	1	1	0	1	0
2675	LUA_2	LUA	pig	female	adult	0	0	4	2	4	1	0	0	1	0	0	0	0	0	0	0	0	0	0	0	0	0	0	0	0	0	1	2	1	1	1	1	0	1	0
2676	LUA_2	LUA	pig	female	adult	0	0	5	2	4	1	0	0	1	0	0	0	0	0	0	0	0	0	0	0	0	0	0	0	0	0	1	2	1	1	1	1	0	1	0
2677	LUA_2	LUA	pig	female	adult	0	0	5	2	4	1	0	0	1	0	0	0	0	0	0	0	0	0	0	0	0	0	0	0	0	0	1	2	1	1	1	1	0	1	0
2679	LUA_2	LUA	pig	female	juvenile	0	0	3	2	4	1	0	0	1	0	0	0	0	0	0	0	0	0	0	0	0	0	0	0	0	0	1	2	1	1	1	1	0	1	0
2685	LUA_2	LUA	pig	female	adult	0	0	4	2	4	1	0	0	1	0	0	0	0	0	0	0	0	0	0	0	0	0	0	0	0	0	1	2	1	1	1	1	0	1	0
2529	LUA_3	LUA	pig	female	adult	0	0	4	2	5	1	0	1	1	0	1	1	0	1	0	0	1	1	0	1	1	0	1	1	1	2	1	2	0	1	1	0	1	1	0
2545	LUA_3	LUA	pig	female	adult	0	0	3	2	5	1	0	1	1	0	1	1	0	1	0	0	1	1	0	1	1	0	1	1	1	2	1	2	0	1	1	0	1	1	0
2550	LUA_3	LUA	pig	female	adult	0	0	4	2	5	1	0	1	1	0	1	1	0	1	0	0	1	1	0	1	1	0	1	1	1	2	1	2	0	1	1	0	1	1	0
2561	LUA_3	LUA	pig	female	adult	0	0	4	2	5	1	0	1	1	0	1	1	0	1	0	0	1	1	0	1	1	0	1	1	1	2	1	2	0	1	1	0	1	1	0
2570	LUA_3	LUA	pig	female	adult	0	0	4	2	5	1	0	1	1	0	1	1	0	1	0	0	1	1	0	1	1	0	1	1	1	2	1	2	0	1	1	0	1	1	0
2572	LUA_3	LUA	pig	female	adult	0	0	4	2	5	1	0	1	1	0	1	1	0	1	0	0	1	1	0	1	1	0	1	1	1	2	1	2	0	1	1	0	1	1	0
2575	LUA_3	LUA	pig	female	adult	0	0	4	2	5	1	0	1	1	0	1	1	0	1	0	0	1	1	0	1	1	0	1	1	1	2	1	2	0	1	1	0	1	1	0
2577	LUA_3	LUA	pig	female	adult	0	0	5	2	5	1	0	1	1	0	1	1	0	1	0	0	1	1	0	1	1	0	1	1	1	2	1	2	0	1	1	0	1	1	0
2579	LUA_3	LUA	pig	female	adult	0	0	5	2	5	1	0	1	1	0	1	1	0	1	0	0	1	1	0	1	1	0	1	1	1	2	1	2	0	1	1	0	1	1	0
2581	LUA_3	LUA	pig	male	adult	0	0	4	2	5	1	0	1	1	0	1	1	0	1	0	0	1	1	0	1	1	0	1	1	1	2	1	2	0	1	1	0	1	1	0
2583	LUA_3	LUA	pig	female	adult	0	0	4	2	5	1	0	1	1	0	1	1	0	1	0	0	1	1	0	1	1	0	1	1	1	2	1	2	0	1	1	0	1	1	0
2587	LUA_3	LUA	pig	female	adult	0	0	4	2	5	1	0	1	1	0	1	1	0	1	0	0	1	1	0	1	1	0	1	1	1	2	1	2	0	1	1	0	1	1	0
2588	LUA_3	LUA	pig	female	adult	0	0	3	2	5	1	0	1	1	0	1	1	0	1	0	0	1	1	0	1	1	0	1	1	1	2	1	2	0	1	1	0	1	1	0
2590	LUA_3	LUA	pig	female	adult	0	0	5	2	5	1	0	1	1	0	1	1	0	1	0	0	1	1	0	1	1	0	1	1	1	2	1	2	0	1	1	0	1	1	0
2591	LUA_3	LUA	pig	female	adult	0	0	4	2	5	1	0	1	1	0	1	1	0	1	0	0	1	1	0	1	1	0	1	1	1	2	1	2	0	1	1	0	1	1	0
2592	LUA_3	LUA	pig	male	juvenile	0	0	3	2	5	1	0	1	1	0	1	1	0	1	0	0	1	1	0	1	1	0	1	1	1	2	1	2	0	1	1	0	1	1	0
2594	LUA_3	LUA	cow	female	juvenile	0	0	4	2	5	1	0	1	1	0	1	1	0	1	0	0	1	1	0	1	1	0	1	1	1	2	1	2	0	1	1	0	1	1	0
2595	LUA_3	LUA	pig	male	adult	0	0	4	2	5	1	0	1	1	0	1	1	0	1	0	0	1	1	0	1	1	0	1	1	1	2	1	2	0	1	1	0	1	1	0
2597	LUA_3	LUA	pig	male	juvenile	0	0	3	2	5	1	0	1	1	0	1	1	0	1	0	0	1	1	0	1	1	0	1	1	1	2	1	2	0	1	1	0	1	1	0
2598	LUA_3	LUA	cow	female	adult	0	1	3	2	5	1	0	1	1	0	1	1	0	1	0	0	1	1	0	1	1	0	1	1	1	2	1	2	0	1	1	0	1	1	0
2599	LUA_3	LUA	cow	female	adult	0	0	4	2	5	1	0	1	1	0	1	1	0	1	0	0	1	1	0	1	1	0	1	1	1	2	1	2	0	1	1	0	1	1	0
2600	LUA_3	LUA	cow	male	adult	0	0	4	2	5	1	0	1	1	0	1	1	0	1	0	0	1	1	0	1	1	0	1	1	1	2	1	2	0	1	1	0	1	1	0
2601	LUA_3	LUA	cow	male	adult	0	0	4	2	5	1	0	1	1	0	1	1	0	1	0	0	1	1	0	1	1	0	1	1	1	2	1	2	0	1	1	0	1	1	0
2602	LUA_3	LUA	pig	female	adult	0	0	4	2	5	1	0	1	1	0	1	1	0	1	0	0	1	1	0	1	1	0	1	1	1	2	1	2	0	1	1	0	1	1	0
2607	LUA_3	LUA	cow	female	adult	0	0	4	2	5	1	0	1	1	0	1	1	0	1	0	0	1	1	0	1	1	0	1	1	1	2	1	2	0	1	1	0	1	1	0
2614	LUA_3	LUA	cow	male	adult	0	0	4	2	5	1	0	1	1	0	1	1	0	1	0	0	1	1	0	1	1	0	1	1	1	2	1	2	0	1	1	0	1	1	0
2617	LUA_3	LUA	cow	female	adult	0	0	4	2	5	1	0	1	1	0	1	1	0	1	0	0	1	1	0	1	1	0	1	1	1	2	1	2	0	1	1	0	1	1	0
2618	LUA_3	LUA	cow	female	adult	0	1	4	2	5	1	0	1	1	0	1	1	0	1	0	0	1	1	0	1	1	0	1	1	1	2	1	2	0	1	1	0	1	1	0
2620	LUA_3	LUA	cow	female	adult	0	0	5	2	5	1	0	1	1	0	1	1	0	1	0	0	1	1	0	1	1	0	1	1	1	2	1	2	0	1	1	0	1	1	0
2621	LUA_3	LUA	cow	female	adult	0	0	5	2	5	1	0	1	1	0	1	1	0	1	0	0	1	1	0	1	1	0	1	1	1	2	1	2	0	1	1	0	1	1	0
2622	LUA_3	LUA	cow	male	infant	0	0	4	2	5	1	0	1	1	0	1	1	0	1	0	0	1	1	0	1	1	0	1	1	1	2	1	2	0	1	1	0	1	1	0
2623	LUA_3	LUA	cow	female	adult	0	0	5	2	5	1	0	1	1	0	1	1	0	1	0	0	1	1	0	1	1	0	1	1	1	2	1	2	0	1	1	0	1	1	0
2624	LUA_3	LUA	cow	female	adult	0	0	5	2	5	1	0	1	1	0	1	1	0	1	0	0	1	1	0	1	1	0	1	1	1	2	1	2	0	1	1	0	1	1	0
2625	LUA_3	LUA	cow	female	infant	0	0	4	2	5	1	0	1	1	0	1	1	0	1	0	0	1	1	0	1	1	0	1	1	1	2	1	2	0	1	1	0	1	1	0
2628	LUA_3	LUA	cow	female	adult	1	0	4	2	5	1	0	1	1	0	1	1	0	1	0	0	1	1	0	1	1	0	1	1	1	2	1	2	0	1	1	0	1	1	0
2629	LUA_3	LUA	pig	female	adult	0	0	4	2	5	1	0	1	1	0	1	1	0	1	0	0	1	1	0	1	1	0	1	1	1	2	1	2	0	1	1	0	1	1	0
2631	LUA_3	LUA	cow	male	adult	0	1	3	2	5	1	0	1	1	0	1	1	0	1	0	0	1	1	0	1	1	0	1	1	1	2	1	2	0	1	1	0	1	1	0
2636	LUA_3	LUA	cow	female	juvenile	0	0	4	2	5	1	0	1	1	0	1	1	0	1	0	0	1	1	0	1	1	0	1	1	1	2	1	2	0	1	1	0	1	1	0
2516	LUA_4	LUA	pig	female	adult	0	0	4	2	4	0	0	0	1	0	0	0	0	0	0	0	0	0	0	0	0	0	3	0	0	0	1	1	0	1	1	1	0	1	0
2528	LUA_4	LUA	pig	female	adult	0	0	4	2	4	0	0	0	1	0	0	0	0	0	0	0	0	0	0	0	0	0	3	0	0	0	1	1	0	1	1	1	0	1	0
2544	LUA_4	LUA	pig	male	adult	0	0	4	2	4	0	0	0	1	0	0	0	0	0	0	0	0	0	0	0	0	0	3	0	0	0	1	1	0	1	1	1	0	1	0
2549	LUA_4	LUA	pig	female	adult	0	0	4	2	4	0	0	0	1	0	0	0	0	0	0	0	0	0	0	0	0	0	3	0	0	0	1	1	0	1	1	1	0	1	0
2553	LUA_4	LUA	pig	male	juvenile	0	0	3	2	4	0	0	0	1	0	0	0	0	0	0	0	0	0	0	0	0	0	3	0	0	0	1	1	0	1	1	1	0	1	0
2559	LUA_4	LUA	pig	male	adult	0	0	4	2	4	0	0	0	1	0	0	0	0	0	0	0	0	0	0	0	0	0	3	0	0	0	1	1	0	1	1	1	0	1	0
2560	LUA_4	LUA	pig	female	adult	0	0	4	2	4	0	0	0	1	0	0	0	0	0	0	0	0	0	0	0	0	0	3	0	0	0	1	1	0	1	1	1	0	1	0
2565	LUA_4	LUA	pig	female	juvenile	0	0	3	2	4	0	0	0	1	0	0	0	0	0	0	0	0	0	0	0	0	0	3	0	0	0	1	1	0	1	1	1	0	1	0
2566	LUA_4	LUA	pig	female	adult	0	0	4	2	4	0	0	0	1	0	0	0	0	0	0	0	0	0	0	0	0	0	3	0	0	0	1	1	0	1	1	1	0	1	0
2573	LUA_4	LUA	pig	female	juvenile	0	0	3	2	4	0	0	0	1	0	0	0	0	0	0	0	0	0	0	0	0	0	3	0	0	0	1	1	0	1	1	1	0	1	0
2578	LUA_4	LUA	pig	female	adult	0	0	4	2	4	0	0	0	1	0	0	0	0	0	0	0	0	0	0	0	0	0	3	0	0	0	1	1	0	1	1	1	0	1	0
2580	LUA_4	LUA	pig	male	juvenile	0	0	3	2	4	0	0	0	1	0	0	0	0	0	0	0	0	0	0	0	0	0	3	0	0	0	1	1	0	1	1	1	0	1	0
2582	LUA_4	LUA	pig	female	juvenile	0	0	3	2	4	0	0	0	1	0	0	0	0	0	0	0	0	0	0	0	0	0	3	0	0	0	1	1	0	1	1	1	0	1	0
2585	LUA_4	LUA	pig	male	adult	0	0	4	2	4	0	0	0	1	0	0	0	0	0	0	0	0	0	0	0	0	0	3	0	0	0	1	1	0	1	1	1	0	1	0
2589	LUA_4	LUA	pig	female	adult	0	0	4	2	4	0	0	0	1	0	0	0	0	0	0	0	0	0	0	0	0	0	3	0	0	0	1	1	0	1	1	1	0	1	0
2593	LUA_4	LUA	pig	female	adult	0	0	4	2	4	0	0	0	1	0	0	0	0	0	0	0	0	0	0	0	0	0	3	0	0	0	1	1	0	1	1	1	0	1	0
2596	LUA_4	LUA	pig	male	adult	0	0	3	2	4	0	0	0	1	0	0	0	0	0	0	0	0	0	0	0	0	0	3	0	0	0	1	1	0	1	1	1	0	1	0
2615	LUA_4	LUA	pig	female	juvenile	0	0	3	2	4	0	0	0	1	0	0	0	0	0	0	0	0	0	0	0	0	0	3	0	0	0	1	1	0	1	1	1	0	1	0
2626	LUA_4	LUA	pig	female	adult	0	0	4	2	4	0	0	0	1	0	0	0	0	0	0	0	0	0	0	0	0	0	3	0	0	0	1	1	0	1	1	1	0	1	0
2638	LUA_4	LUA	pig	female	adult	0	0	5	2	4	0	0	0	1	0	0	0	0	0	0	0	0	0	0	0	0	0	3	0	0	0	1	1	0	1	1	1	0	1	0
2506	LUA_5	LUA	cow	female	adult	1	0	4	2	5	1	0	1	1	0	1	0	0	1	1	0	0	0	0	0	0	0	0	0	0	0	0	0	0	0	0	0	0	0	0
2507	LUA_5	LUA	cow	female	adult	0	0	4	2	5	1	0	1	1	0	1	0	0	1	1	0	0	0	0	0	0	0	0	0	0	0	0	0	0	0	0	0	0	0	0
2508	LUA_5	LUA	cow	female	adult	0	0	4	2	5	1	0	1	1	0	1	0	0	1	1	0	0	0	0	0	0	0	0	0	0	0	0	0	0	0	0	0	0	0	0
2513	LUA_5	LUA	cow	female	adult	1	0	4	2	5	1	0	1	1	0	1	0	0	1	1	0	0	0	0	0	0	0	0	0	0	0	0	0	0	0	0	0	0	0	0
2514	LUA_5	LUA	cow	female	adult	0	0	4	2	5	1	0	1	1	0	1	0	0	1	1	0	0	0	0	0	0	0	0	0	0	0	0	0	0	0	0	0	0	0	0
2532	LUA_5	LUA	cow	female	adult	0	0	3	2	5	1	0	1	1	0	1	0	0	1	1	0	0	0	0	0	0	0	0	0	0	0	0	0	0	0	0	0	0	0	0
2538	LUA_5	LUA	cow	female	adult	0	0	5	2	5	1	0	1	1	0	1	0	0	1	1	0	0	0	0	0	0	0	0	0	0	0	0	0	0	0	0	0	0	0	0
2555	LUA_5	LUA	cow	male	adult	0	0	4	2	5	1	0	1	1	0	1	0	0	1	1	0	0	0	0	0	0	0	0	0	0	0	0	0	0	0	0	0	0	0	0
2557	LUA_5	LUA	cow	female	adult	0	0	4	2	5	1	0	1	1	0	1	0	0	1	1	0	0	0	0	0	0	0	0	0	0	0	0	0	0	0	0	0	0	0	0
2558	LUA_5	LUA	cow	female	adult	0	0	4	2	5	1	0	1	1	0	1	0	0	1	1	0	0	0	0	0	0	0	0	0	0	0	0	0	0	0	0	0	0	0	0
2562	LUA_5	LUA	cow	female	adult	1	0	4	2	5	1	0	1	1	0	1	0	0	1	1	0	0	0	0	0	0	0	0	0	0	0	0	0	0	0	0	0	0	0	0
2567	LUA_5	LUA	cow	female	adult	0	0	4	2	5	1	0	1	1	0	1	0	0	1	1	0	0	0	0	0	0	0	0	0	0	0	0	0	0	0	0	0	0	0	0
2568	LUA_5	LUA	cow	male	adult	0	0	4	2	5	1	0	1	1	0	1	0	0	1	1	0	0	0	0	0	0	0	0	0	0	0	0	0	0	0	0	0	0	0	0
2569	LUA_5	LUA	cow	female	adult	0	0	4	2	5	1	0	1	1	0	1	0	0	1	1	0	0	0	0	0	0	0	0	0	0	0	0	0	0	0	0	0	0	0	0
2571	LUA_5	LUA	cow	female	adult	0	0	4	2	5	1	0	1	1	0	1	0	0	1	1	0	0	0	0	0	0	0	0	0	0	0	0	0	0	0	0	0	0	0	0
2574	LUA_5	LUA	cow	female	adult	0	0	4	2	5	1	0	1	1	0	1	0	0	1	1	0	0	0	0	0	0	0	0	0	0	0	0	0	0	0	0	0	0	0	0
2576	LUA_5	LUA	cow	female	adult	0	0	4	2	5	1	0	1	1	0	1	0	0	1	1	0	0	0	0	0	0	0	0	0	0	0	0	0	0	0	0	0	0	0	0
2584	LUA_5	LUA	cow	female	adult	0	0	4	2	5	1	0	1	1	0	1	0	0	1	1	0	0	0	0	0	0	0	0	0	0	0	0	0	0	0	0	0	0	0	0
2586	LUA_5	LUA	cow	female	adult	0	0	4	2	5	1	0	1	1	0	1	0	0	1	1	0	0	0	0	0	0	0	0	0	0	0	0	0	0	0	0	0	0	0	0
2642	LUA_5	LUA	cow	female	adult	0	0	4	2	5	1	0	1	1	0	1	0	0	1	1	0	0	0	0	0	0	0	0	0	0	0	0	0	0	0	0	0	0	0	0
2510	LUA_6	LUA	cow	male	adult	0	0	4	2	3	0	0	1	1	0	0	0	0	1	0	0	0	0	0	0	0	0	0	0	0	0	0	0	0	0	0	0	0	0	0
2515	LUA_6	LUA	cow	female	adult	0	0	4	2	3	0	0	1	1	0	0	0	0	1	0	0	0	0	0	0	0	0	0	0	0	0	0	0	0	0	0	0	0	0	0
2517	LUA_6	LUA	cow	female	adult	0	0	3	2	3	0	0	1	1	0	0	0	0	1	0	0	0	0	0	0	0	0	0	0	0	0	0	0	0	0	0	0	0	0	0
2527	LUA_6	LUA	cow	female	juvenile	0	0	4	2	3	0	0	1	1	0	0	0	0	1	0	0	0	0	0	0	0	0	0	0	0	0	0	0	0	0	0	0	0	0	0
2547	LUA_6	LUA	cow	female	adult	0	0	5	2	3	0	0	1	1	0	0	0	0	1	0	0	0	0	0	0	0	0	0	0	0	0	0	0	0	0	0	0	0	0	0
2564	LUA_6	LUA	cow	female	adult	0	0	4	2	3	0	0	1	1	0	0	0	0	1	0	0	0	0	0	0	0	0	0	0	0	0	0	0	0	0	0	0	0	0	0
2603	LUA_6	LUA	cow	male	adult	0	0	4	2	3	0	0	1	1	0	0	0	0	1	0	0	0	0	0	0	0	0	0	0	0	0	0	0	0	0	0	0	0	0	0
2605	LUA_6	LUA	cow	female	adult	0	0	4	2	3	0	0	1	1	0	0	0	0	1	0	0	0	0	0	0	0	0	0	0	0	0	0	0	0	0	0	0	0	0	0
2606	LUA_6	LUA	cow	female	adult	0	0	4	2	3	0	0	1	1	0	0	0	0	1	0	0	0	0	0	0	0	0	0	0	0	0	0	0	0	0	0	0	0	0	0
2609	LUA_6	LUA	cow	female	adult	0	0	4	2	3	0	0	1	1	0	0	0	0	1	0	0	0	0	0	0	0	0	0	0	0	0	0	0	0	0	0	0	0	0	0
2610	LUA_6	LUA	cow	male	adult	0	0	3	2	3	0	0	1	1	0	0	0	0	1	0	0	0	0	0	0	0	0	0	0	0	0	0	0	0	0	0	0	0	0	0
2611	LUA_6	LUA	cow	male	adult	0	0	3	2	3	0	0	1	1	0	0	0	0	1	0	0	0	0	0	0	0	0	0	0	0	0	0	0	0	0	0	0	0	0	0
2612	LUA_6	LUA	cow	female	adult	0	0	4	2	3	0	0	1	1	0	0	0	0	1	0	0	0	0	0	0	0	0	0	0	0	0	0	0	0	0	0	0	0	0	0
2613	LUA_6	LUA	cow	female	adult	0	0	4	2	3	0	0	1	1	0	0	0	0	1	0	0	0	0	0	0	0	0	0	0	0	0	0	0	0	0	0	0	0	0	0
2616	LUA_6	LUA	cow	female	adult	0	0	5	2	3	0	0	1	1	0	0	0	0	1	0	0	0	0	0	0	0	0	0	0	0	0	0	0	0	0	0	0	0	0	0
2633	LUA_6	LUA	cow	female	adult	0	0	5	2	3	0	0	1	1	0	0	0	0	1	0	0	0	0	0	0	0	0	0	0	0	0	0	0	0	0	0	0	0	0	0
2634	LUA_6	LUA	cow	female	adult	0	0	4	2	3	0	0	1	1	0	0	0	0	1	0	0	0	0	0	0	0	0	0	0	0	0	0	0	0	0	0	0	0	0	0
2641	LUA_6	LUA	cow	female	adult	0	0	3	2	3	0	0	1	1	0	0	0	0	1	0	0	0	0	0	0	0	0	0	0	0	0	0	0	0	0	0	0	0	0	0
2663	LUA_6	LUA	cow	female	adult	0	0	4	2	3	0	0	1	1	0	0	0	0	1	0	0	0	0	0	0	0	0	0	0	0	0	0	0	0	0	0	0	0	0	0
2674	LUA_6	LUA	cow	female	adult	0	0	3	2	3	0	0	1	1	0	0	0	0	1	0	0	0	0	0	0	0	0	0	0	0	0	0	0	0	0	0	0	0	0	0
2512	LUA_7	LUA	pig	female	adult	0	0	4	0	2	0	0	0	1	0	0	0	0	0	0	0	0	0	0	0	0	0	0	0	0	0	1	1	0	1	1	0	0	0	0
2519	LUA_7	LUA	pig	female	adult	0	0	4	0	2	0	0	0	1	0	0	0	0	0	0	0	0	0	0	0	0	0	0	0	0	0	1	1	0	1	1	0	0	0	0
2525	LUA_7	LUA	pig	male	juvenile	0	0	3	0	2	0	0	0	1	0	0	0	0	0	0	0	0	0	0	0	0	0	0	0	0	0	1	1	0	1	1	0	0	0	0
2530	LUA_7	LUA	pig	female	adult	0	0	4	0	2	0	0	0	1	0	0	0	0	0	0	0	0	0	0	0	0	0	0	0	0	0	1	1	0	1	1	0	0	0	0
2535	LUA_7	LUA	pig	female	juvenile	0	0	3	0	2	0	0	0	1	0	0	0	0	0	0	0	0	0	0	0	0	0	0	0	0	0	1	1	0	1	1	0	0	0	0
2539	LUA_7	LUA	pig	male	adult	0	0	3	0	2	0	0	0	1	0	0	0	0	0	0	0	0	0	0	0	0	0	0	0	0	0	1	1	0	1	1	0	0	0	0
2542	LUA_7	LUA	pig	female	adult	0	0	4	0	2	0	0	0	1	0	0	0	0	0	0	0	0	0	0	0	0	0	0	0	0	0	1	1	0	1	1	0	0	0	0
2546	LUA_7	LUA	pig	female	adult	0	0	4	0	2	0	0	0	1	0	0	0	0	0	0	0	0	0	0	0	0	0	0	0	0	0	1	1	0	1	1	0	0	0	0
2552	LUA_7	LUA	pig	female	adult	0	0	4	0	2	0	0	0	1	0	0	0	0	0	0	0	0	0	0	0	0	0	0	0	0	0	1	1	0	1	1	0	0	0	0
2554	LUA_7	LUA	pig	female	adult	0	0	4	0	2	0	0	0	1	0	0	0	0	0	0	0	0	0	0	0	0	0	0	0	0	0	1	1	0	1	1	0	0	0	0
2680	LUA_7	LUA	pig	female	juvenile	0	0	3	0	2	0	0	0	1	0	0	0	0	0	0	0	0	0	0	0	0	0	0	0	0	0	1	1	0	1	1	0	0	0	0
2681	LUA_7	LUA	pig	female	adult	0	0	4	0	2	0	0	0	1	0	0	0	0	0	0	0	0	0	0	0	0	0	0	0	0	0	1	1	0	1	1	0	0	0	0
2682	LUA_7	LUA	pig	female	juvenile	0	0	2	0	2	0	0	0	1	0	0	0	0	0	0	0	0	0	0	0	0	0	0	0	0	0	1	1	0	1	1	0	0	0	0
2684	LUA_7	LUA	pig	female	adult	0	0	3	0	2	0	0	0	1	0	0	0	0	0	0	0	0	0	0	0	0	0	0	0	0	0	1	1	0	1	1	0	0	0	0
2686	LUA_7	LUA	pig	male	adult	0	0	3	0	2	0	0	0	1	0	0	0	0	0	0	0	0	0	0	0	0	0	0	0	0	0	1	1	0	1	1	0	0	0	0
2726	LUA_7	LUA	pig	female	adult	0	0	4	0	2	0	0	0	1	0	0	0	0	0	0	0	0	0	0	0	0	0	0	0	0	0	1	1	0	1	1	0	0	0	0
2727	LUA_7	LUA	pig	female	juvenile	0	0	2	0	2	0	0	0	1	0	0	0	0	0	0	0	0	0	0	0	0	0	0	0	0	0	1	1	0	1	1	0	0	0	0
2728	LUA_7	LUA	pig	male	juvenile	0	0	3	0	2	0	0	0	1	0	0	0	0	0	0	0	0	0	0	0	0	0	0	0	0	0	1	1	0	1	1	0	0	0	0
2732	LUA_7	LUA	pig	female	juvenile	0	0	2	0	2	0	0	0	1	0	0	0	0	0	0	0	0	0	0	0	0	0	0	0	0	0	1	1	0	1	1	0	0	0	0
2748	LUA_7	LUA	pig	male	juvenile	0	0	2	0	2	0	0	0	1	0	0	0	0	0	0	0	0	0	0	0	0	0	0	0	0	0	1	1	0	1	1	0	0	0	0
2511	LUA_8	LUA	pig	female	juvenile	0	0	3	2	1	1	0	0	1	0	0	0	0	0	0	0	0	0	0	0	0	0	3	0	0	0	1	2	0	0	0	0	0	0	0
2522	LUA_8	LUA	pig	female	juvenile	0	0	3	2	1	1	0	0	1	0	0	0	0	0	0	0	0	0	0	0	0	0	3	0	0	0	1	2	0	0	0	0	0	0	0
2533	LUA_8	LUA	pig	male	juvenile	0	0	3	2	1	1	0	0	1	0	0	0	0	0	0	0	0	0	0	0	0	0	3	0	0	0	1	2	0	0	0	0	0	0	0
2534	LUA_8	LUA	pig	female	juvenile	0	0	4	2	1	1	0	0	1	0	0	0	0	0	0	0	0	0	0	0	0	0	3	0	0	0	1	2	0	0	0	0	0	0	0
2537	LUA_8	LUA	pig	female	juvenile	0	0	3	2	1	1	0	0	1	0	0	0	0	0	0	0	0	0	0	0	0	0	3	0	0	0	1	2	0	0	0	0	0	0	0
2541	LUA_8	LUA	pig	female	juvenile	0	0	3	2	1	1	0	0	1	0	0	0	0	0	0	0	0	0	0	0	0	0	3	0	0	0	1	2	0	0	0	0	0	0	0
2729	LUA_8	LUA	pig	female	juvenile	0	0	3	2	1	1	0	0	1	0	0	0	0	0	0	0	0	0	0	0	0	0	3	0	0	0	1	2	0	0	0	0	0	0	0
2509	LUA_9	LUA	pig	male	adult	0	1	3	2	2	0	0	1	1	3	0	0	0	1	0	0	0	0	0	0	0	0	0	0	0	0	0	0	0	0	0	0	0	0	0
2518	LUA_9	LUA	pig	male	adult	0	0	4	2	2	0	0	1	1	3	0	0	0	1	0	0	0	0	0	0	0	0	0	0	0	0	0	0	0	0	0	0	0	0	0
2521	LUA_9	LUA	pig	female	adult	0	0	4	2	2	0	0	1	1	3	0	0	0	1	0	0	0	0	0	0	0	0	0	0	0	0	0	0	0	0	0	0	0	0	0
2524	LUA_9	LUA	pig	female	adult	0	0	4	2	2	0	0	1	1	3	0	0	0	1	0	0	0	0	0	0	0	0	0	0	0	0	0	0	0	0	0	0	0	0	0
2531	LUA_9	LUA	pig	female	adult	0	0	4	2	2	0	0	1	1	3	0	0	0	1	0	0	0	0	0	0	0	0	0	0	0	0	0	0	0	0	0	0	0	0	0
2536	LUA_9	LUA	pig	female	adult	0	0	4	2	2	0	0	1	1	3	0	0	0	1	0	0	0	0	0	0	0	0	0	0	0	0	0	0	0	0	0	0	0	0	0
2540	LUA_9	LUA	pig	male	adult	0	0	3	2	2	0	0	1	1	3	0	0	0	1	0	0	0	0	0	0	0	0	0	0	0	0	0	0	0	0	0	0	0	0	0
2556	LUA_9	LUA	pig	female	adult	0	0	4	2	2	0	0	1	1	3	0	0	0	1	0	0	0	0	0	0	0	0	0	0	0	0	0	0	0	0	0	0	0	0	0
2604	LUA_9	LUA	pig	female	adult	0	0	3	2	2	0	0	1	1	3	0	0	0	1	0	0	0	0	0	0	0	0	0	0	0	0	0	0	0	0	0	0	0	0	0
2678	LUA_9	LUA	pig	male	adult	0	0	3	2	2	0	0	1	1	3	0	0	0	1	0	0	0	0	0	0	0	0	0	0	0	0	0	0	0	0	0	0	0	0	0
3025	MAN_1	MAN	pig	male	juvenile	0	0	4	2	2	0	0	0	1	0	0	0	0	0	0	0	0	0	0	0	0	0	0	0	0	0	0	0	0	0	0	0	0	0	0
3036	MAN_1	MAN	pig	female	adult	0	0	4	2	2	0	0	0	1	0	0	0	0	0	0	0	0	0	0	0	0	0	0	0	0	0	0	0	0	0	0	0	0	0	0
3041	MAN_1	MAN	pig	female	adult	0	0	4	2	2	0	0	0	1	0	0	0	0	0	0	0	0	0	0	0	0	0	0	0	0	0	0	0	0	0	0	0	0	0	0
3078	MAN_1	MAN	pig	male	juvenile	0	0	2	2	2	0	0	0	1	0	0	0	0	0	0	0	0	0	0	0	0	0	0	0	0	0	0	0	0	0	0	0	0	0	0
3079	MAN_1	MAN	pig	female	adult	0	0	4	2	2	0	0	0	1	0	0	0	0	0	0	0	0	0	0	0	0	0	0	0	0	0	0	0	0	0	0	0	0	0	0
3081	MAN_1	MAN	pig	male	juvenile	0	0	2	2	2	0	0	0	1	0	0	0	0	0	0	0	0	0	0	0	0	0	0	0	0	0	0	0	0	0	0	0	0	0	0
3098	MAN_1	MAN	pig	male	juvenile	0	0	2	2	2	0	0	0	1	0	0	0	0	0	0	0	0	0	0	0	0	0	0	0	0	0	0	0	0	0	0	0	0	0	0
3100	MAN_1	MAN	pig	female	adult	0	0	4	2	2	0	0	0	1	0	0	0	0	0	0	0	0	0	0	0	0	0	0	0	0	0	0	0	0	0	0	0	0	0	0
3128	MAN_1	MAN	pig	female	adult	0	0	4	2	2	0	0	0	1	0	0	0	0	0	0	0	0	0	0	0	0	0	0	0	0	0	0	0	0	0	0	0	0	0	0
3134	MAN_1	MAN	pig	male	juvenile	0	0	2	2	2	0	0	0	1	0	0	0	0	0	0	0	0	0	0	0	0	0	0	0	0	0	0	0	0	0	0	0	0	0	0
3139	MAN_1	MAN	pig	female	adult	0	0	4	2	2	0	0	0	1	0	0	0	0	0	0	0	0	0	0	0	0	0	0	0	0	0	0	0	0	0	0	0	0	0	0
3147	MAN_1	MAN	pig	female	adult	0	0	4	2	2	0	0	0	1	0	0	0	0	0	0	0	0	0	0	0	0	0	0	0	0	0	0	0	0	0	0	0	0	0	0
3161	MAN_1	MAN	pig	female	juvenile	0	0	4	2	2	0	0	0	1	0	0	0	0	0	0	0	0	0	0	0	0	0	0	0	0	0	0	0	0	0	0	0	0	0	0
3162	MAN_1	MAN	pig	female	adult	0	0	4	2	2	0	0	0	1	0	0	0	0	0	0	0	0	0	0	0	0	0	0	0	0	0	0	0	0	0	0	0	0	0	0
3176	MAN_1	MAN	pig	female	juvenile	0	0	4	2	2	0	0	0	1	0	0	0	0	0	0	0	0	0	0	0	0	0	0	0	0	0	0	0	0	0	0	0	0	0	0
3181	MAN_1	MAN	pig	male	juvenile	0	0	3	2	2	0	0	0	1	0	0	0	0	0	0	0	0	0	0	0	0	0	0	0	0	0	0	0	0	0	0	0	0	0	0
3193	MAN_1	MAN	pig	female	juvenile	0	0	2	2	2	0	0	0	1	0	0	0	0	0	0	0	0	0	0	0	0	0	0	0	0	0	0	0	0	0	0	0	0	0	0
3195	MAN_1	MAN	pig	female	adult	0	0	4	2	2	0	0	0	1	0	0	0	0	0	0	0	0	0	0	0	0	0	0	0	0	0	0	0	0	0	0	0	0	0	0
3205	MAN_1	MAN	pig	female	adult	0	0	4	2	2	0	0	0	1	0	0	0	0	0	0	0	0	0	0	0	0	0	0	0	0	0	0	0	0	0	0	0	0	0	0
3008	MAN_2	MAN	pig	male	juvenile	0	0	3	2	3	0	0	0	1	0	0	0	0	0	0	0	0	0	0	0	0	0	0	0	0	0	0	0	0	0	0	0	0	0	0
3022	MAN_2	MAN	pig	female	juvenile	0	0	3	2	3	0	0	0	1	0	0	0	0	0	0	0	0	0	0	0	0	0	0	0	0	0	0	0	0	0	0	0	0	0	0
3026	MAN_2	MAN	pig	female	adult	0	0	2	2	3	0	0	0	1	0	0	0	0	0	0	0	0	0	0	0	0	0	0	0	0	0	0	0	0	0	0	0	0	0	0
3038	MAN_2	MAN	pig	female	adult	0	0	4	2	3	0	0	0	1	0	0	0	0	0	0	0	0	0	0	0	0	0	0	0	0	0	0	0	0	0	0	0	0	0	0
3040	MAN_2	MAN	pig	female	adult	0	0	3	2	3	0	0	0	1	0	0	0	0	0	0	0	0	0	0	0	0	0	0	0	0	0	0	0	0	0	0	0	0	0	0
3042	MAN_2	MAN	pig	female	juvenile	0	0	3	2	3	0	0	0	1	0	0	0	0	0	0	0	0	0	0	0	0	0	0	0	0	0	0	0	0	0	0	0	0	0	0
3043	MAN_2	MAN	pig	male	juvenile	0	0	4	2	3	0	0	0	1	0	0	0	0	0	0	0	0	0	0	0	0	0	0	0	0	0	0	0	0	0	0	0	0	0	0
3049	MAN_2	MAN	pig	male	juvenile	0	0	3	2	3	0	0	0	1	0	0	0	0	0	0	0	0	0	0	0	0	0	0	0	0	0	0	0	0	0	0	0	0	0	0
3059	MAN_2	MAN	pig	male	adult	0	0	3	2	3	0	0	0	1	0	0	0	0	0	0	0	0	0	0	0	0	0	0	0	0	0	0	0	0	0	0	0	0	0	0
3072	MAN_2	MAN	pig	female	adult	0	0	4	2	3	0	0	0	1	0	0	0	0	0	0	0	0	0	0	0	0	0	0	0	0	0	0	0	0	0	0	0	0	0	0
3074	MAN_2	MAN	pig	female	adult	0	0	3	2	3	0	0	0	1	0	0	0	0	0	0	0	0	0	0	0	0	0	0	0	0	0	0	0	0	0	0	0	0	0	0
3076	MAN_2	MAN	pig	female	adult	0	0	3	2	3	0	0	0	1	0	0	0	0	0	0	0	0	0	0	0	0	0	0	0	0	0	0	0	0	0	0	0	0	0	0
3086	MAN_2	MAN	pig	female	adult	0	0	3	2	3	0	0	0	1	0	0	0	0	0	0	0	0	0	0	0	0	0	0	0	0	0	0	0	0	0	0	0	0	0	0
3097	MAN_2	MAN	pig	male	juvenile	0	0	2	2	3	0	0	0	1	0	0	0	0	0	0	0	0	0	0	0	0	0	0	0	0	0	0	0	0	0	0	0	0	0	0
3101	MAN_2	MAN	pig	male	adult	0	0	2	2	3	0	0	0	1	0	0	0	0	0	0	0	0	0	0	0	0	0	0	0	0	0	0	0	0	0	0	0	0	0	0
3137	MAN_2	MAN	pig	male	juvenile	0	0	3	2	3	0	0	0	1	0	0	0	0	0	0	0	0	0	0	0	0	0	0	0	0	0	0	0	0	0	0	0	0	0	0
3145	MAN_2	MAN	pig	female	adult	0	0	2	2	3	0	0	0	1	0	0	0	0	0	0	0	0	0	0	0	0	0	0	0	0	0	0	0	0	0	0	0	0	0	0
3149	MAN_2	MAN	pig	male	adult	0	0	3	2	3	0	0	0	1	0	0	0	0	0	0	0	0	0	0	0	0	0	0	0	0	0	0	0	0	0	0	0	0	0	0
3160	MAN_2	MAN	pig	female	adult	0	0	3	2	3	0	0	0	1	0	0	0	0	0	0	0	0	0	0	0	0	0	0	0	0	0	0	0	0	0	0	0	0	0	0
3190	MAN_2	MAN	pig	female	adult	0	0	3	2	3	0	0	0	1	0	0	0	0	0	0	0	0	0	0	0	0	0	0	0	0	0	0	0	0	0	0	0	0	0	0
3213	MAN_2	MAN	pig	female	juvenile	0	0	3	2	3	0	0	0	1	0	0	0	0	0	0	0	0	0	0	0	0	0	0	0	0	0	0	0	0	0	0	0	0	0	0
3005	MAN_3	MAN	cow	female	adult	1	0	5	2	5	0	0	1	1	2	1	0	0	1	0	0	0	0	0	0	0	0	0	0	0	0	0	0	0	0	0	0	0	0	0
3029	MAN_3	MAN	cow	female	adult	0	0	4	2	5	0	0	1	1	2	1	0	0	1	0	0	0	0	0	0	0	0	0	0	0	0	0	0	0	0	0	0	0	0	0
3039	MAN_3	MAN	cow	female	adult	0	0	4	2	5	0	0	1	1	2	1	0	0	1	0	0	0	0	0	0	0	0	0	0	0	0	0	0	0	0	0	0	0	0	0
3055	MAN_3	MAN	cow	female	adult	1	0	4	2	5	0	0	1	1	2	1	0	0	1	0	0	0	0	0	0	0	0	0	0	0	0	0	0	0	0	0	0	0	0	0
3056	MAN_3	MAN	cow	female	adult	1	0	4	2	5	0	0	1	1	2	1	0	0	1	0	0	0	0	0	0	0	0	0	0	0	0	0	0	0	0	0	0	0	0	0
3058	MAN_3	MAN	cow	female	juvenile	1	0	3	2	5	0	0	1	1	2	1	0	0	1	0	0	0	0	0	0	0	0	0	0	0	0	0	0	0	0	0	0	0	0	0
3070	MAN_3	MAN	cow	female	adult	1	0	3	2	5	0	0	1	1	2	1	0	0	1	0	0	0	0	0	0	0	0	0	0	0	0	0	0	0	0	0	0	0	0	0
3106	MAN_3	MAN	cow	female	adult	1	0	4	2	5	0	0	1	1	2	1	0	0	1	0	0	0	0	0	0	0	0	0	0	0	0	0	0	0	0	0	0	0	0	0
3117	MAN_3	MAN	cow	female	adult	0	0	4	2	5	0	0	1	1	2	1	0	0	1	0	0	0	0	0	0	0	0	0	0	0	0	0	0	0	0	0	0	0	0	0
3123	MAN_3	MAN	cow	female	adult	0	0	3	2	5	0	0	1	1	2	1	0	0	1	0	0	0	0	0	0	0	0	0	0	0	0	0	0	0	0	0	0	0	0	0
3148	MAN_3	MAN	cow	female	adult	1	0	4	2	5	0	0	1	1	2	1	0	0	1	0	0	0	0	0	0	0	0	0	0	0	0	0	0	0	0	0	0	0	0	0
3152	MAN_3	MAN	cow	female	adult	0	0	4	2	5	0	0	1	1	2	1	0	0	1	0	0	0	0	0	0	0	0	0	0	0	0	0	0	0	0	0	0	0	0	0
3166	MAN_3	MAN	cow	female	adult	1	0	5	2	5	0	0	1	1	2	1	0	0	1	0	0	0	0	0	0	0	0	0	0	0	0	0	0	0	0	0	0	0	0	0
3191	MAN_3	MAN	cow	female	adult	0	0	4	2	5	0	0	1	1	2	1	0	0	1	0	0	0	0	0	0	0	0	0	0	0	0	0	0	0	0	0	0	0	0	0
3192	MAN_3	MAN	cow	female	adult	1	1	3	2	5	0	0	1	1	2	1	0	0	1	0	0	0	0	0	0	0	0	0	0	0	0	0	0	0	0	0	0	0	0	0
3196	MAN_3	MAN	cow	female	adult	1	0	5	2	5	0	0	1	1	2	1	0	0	1	0	0	0	0	0	0	0	0	0	0	0	0	0	0	0	0	0	0	0	0	0
3203	MAN_3	MAN	cow	female	adult	0	0	4	2	5	0	0	1	1	2	1	0	0	1	0	0	0	0	0	0	0	0	0	0	0	0	0	0	0	0	0	0	0	0	0
3204	MAN_3	MAN	cow	female	adult	1	0	2	2	5	0	0	1	1	2	1	0	0	1	0	0	0	0	0	0	0	0	0	0	0	0	0	0	0	0	0	0	0	0	0
3216	MAN_3	MAN	cow	female	adult	1	0	4	2	5	0	0	1	1	2	1	0	0	1	0	0	0	0	0	0	0	0	0	0	0	0	0	0	0	0	0	0	0	0	0
3246	MAN_3	MAN	cow	male	adult	1	0	3	2	5	0	0	1	1	2	1	0	0	1	0	0	0	0	0	0	0	0	0	0	0	0	0	0	0	0	0	0	0	0	0
3010	MAN_4	MAN	cow	female	adult	0	0	4	2	3	0	1	1	1	4	1	1	0	1	1	0	1	1	0	0	0	0	0	0	0	0	0	0	0	0	0	0	0	0	0
3015	MAN_4	MAN	pig	female	juvenile	0	0	3	2	3	0	1	1	1	4	1	1	0	1	1	0	1	1	0	0	0	0	0	0	0	0	0	0	0	0	0	0	0	0	0
3018	MAN_4	MAN	pig	male	juvenile	0	0	4	2	3	0	1	1	1	4	1	1	0	1	1	0	1	1	0	0	0	0	0	0	0	0	0	0	0	0	0	0	0	0	0
3030	MAN_4	MAN	pig	female	juvenile	0	0	4	2	3	0	1	1	1	4	1	1	0	1	1	0	1	1	0	0	0	0	0	0	0	0	0	0	0	0	0	0	0	0	0
3034	MAN_4	MAN	cow	female	adult	0	0	4	2	3	0	1	1	1	4	1	1	0	1	1	0	1	1	0	0	0	0	0	0	0	0	0	0	0	0	0	0	0	0	0
3044	MAN_4	MAN	pig	female	adult	0	0	5	2	3	0	1	1	1	4	1	1	0	1	1	0	1	1	0	0	0	0	0	0	0	0	0	0	0	0	0	0	0	0	0
3048	MAN_4	MAN	cow	male	infant	0	0	4	2	3	0	1	1	1	4	1	1	0	1	1	0	1	1	0	0	0	0	0	0	0	0	0	0	0	0	0	0	0	0	0
3061	MAN_4	MAN	cow	female	adult	0	0	4	2	3	0	1	1	1	4	1	1	0	1	1	0	1	1	0	0	0	0	0	0	0	0	0	0	0	0	0	0	0	0	0
3067	MAN_4	MAN	pig	female	juvenile	0	0	4	2	3	0	1	1	1	4	1	1	0	1	1	0	1	1	0	0	0	0	0	0	0	0	0	0	0	0	0	0	0	0	0
3068	MAN_4	MAN	cow	female	adult	0	0	4	2	3	0	1	1	1	4	1	1	0	1	1	0	1	1	0	0	0	0	0	0	0	0	0	0	0	0	0	0	0	0	0
3077	MAN_4	MAN	pig	female	adult	0	0	5	2	3	0	1	1	1	4	1	1	0	1	1	0	1	1	0	0	0	0	0	0	0	0	0	0	0	0	0	0	0	0	0
3085	MAN_4	MAN	cow	male	infant	0	0	4	2	3	0	1	1	1	4	1	1	0	1	1	0	1	1	0	0	0	0	0	0	0	0	0	0	0	0	0	0	0	0	0
3095	MAN_4	MAN	pig	female	adult	0	0	4	2	3	0	1	1	1	4	1	1	0	1	1	0	1	1	0	0	0	0	0	0	0	0	0	0	0	0	0	0	0	0	0
3104	MAN_4	MAN	cow	female	adult	1	0	5	2	3	0	1	1	1	4	1	1	0	1	1	0	1	1	0	0	0	0	0	0	0	0	0	0	0	0	0	0	0	0	0
3111	MAN_4	MAN	pig	male	juvenile	0	0	3	2	3	0	1	1	1	4	1	1	0	1	1	0	1	1	0	0	0	0	0	0	0	0	0	0	0	0	0	0	0	0	0
3115	MAN_4	MAN	cow	female	infant	1	0	3	2	3	0	1	1	1	4	1	1	0	1	1	0	1	1	0	0	0	0	0	0	0	0	0	0	0	0	0	0	0	0	0
3119	MAN_4	MAN	pig	female	adult	0	0	3	2	3	0	1	1	1	4	1	1	0	1	1	0	1	1	0	0	0	0	0	0	0	0	0	0	0	0	0	0	0	0	0
3124	MAN_4	MAN	cow	female	infant	0	0	4	2	3	0	1	1	1	4	1	1	0	1	1	0	1	1	0	0	0	0	0	0	0	0	0	0	0	0	0	0	0	0	0
3127	MAN_4	MAN	cow	female	adult	1	0	4	2	3	0	1	1	1	4	1	1	0	1	1	0	1	1	0	0	0	0	0	0	0	0	0	0	0	0	0	0	0	0	0
3138	MAN_4	MAN	cow	male	juvenile	1	0	4	2	3	0	1	1	1	4	1	1	0	1	1	0	1	1	0	0	0	0	0	0	0	0	0	0	0	0	0	0	0	0	0
3141	MAN_4	MAN	cow	female	senior	0	0	4	2	3	0	1	1	1	4	1	1	0	1	1	0	1	1	0	0	0	0	0	0	0	0	0	0	0	0	0	0	0	0	0
3144	MAN_4	MAN	pig	male	juvenile	0	0	4	2	3	0	1	1	1	4	1	1	0	1	1	0	1	1	0	0	0	0	0	0	0	0	0	0	0	0	0	0	0	0	0
3146	MAN_4	MAN	pig	female	juvenile	0	0	4	2	3	0	1	1	1	4	1	1	0	1	1	0	1	1	0	0	0	0	0	0	0	0	0	0	0	0	0	0	0	0	0
3154	MAN_4	MAN	cow	female	infant	0	0	4	2	3	0	1	1	1	4	1	1	0	1	1	0	1	1	0	0	0	0	0	0	0	0	0	0	0	0	0	0	0	0	0
3157	MAN_4	MAN	pig	female	adult	0	0	4	2	3	0	1	1	1	4	1	1	0	1	1	0	1	1	0	0	0	0	0	0	0	0	0	0	0	0	0	0	0	0	0
3164	MAN_4	MAN	pig	male	juvenile	0	0	3	2	3	0	1	1	1	4	1	1	0	1	1	0	1	1	0	0	0	0	0	0	0	0	0	0	0	0	0	0	0	0	0
3165	MAN_4	MAN	pig	female	juvenile	0	0	4	2	3	0	1	1	1	4	1	1	0	1	1	0	1	1	0	0	0	0	0	0	0	0	0	0	0	0	0	0	0	0	0
3172	MAN_4	MAN	cow	female	adult	0	0	4	2	3	0	1	1	1	4	1	1	0	1	1	0	1	1	0	0	0	0	0	0	0	0	0	0	0	0	0	0	0	0	0
3183	MAN_4	MAN	pig	female	adult	0	0	5	2	3	0	1	1	1	4	1	1	0	1	1	0	1	1	0	0	0	0	0	0	0	0	0	0	0	0	0	0	0	0	0
3184	MAN_4	MAN	pig	male	juvenile	0	0	4	2	3	0	1	1	1	4	1	1	0	1	1	0	1	1	0	0	0	0	0	0	0	0	0	0	0	0	0	0	0	0	0
3188	MAN_4	MAN	pig	female	adult	0	0	4	2	3	0	1	1	1	4	1	1	0	1	1	0	1	1	0	0	0	0	0	0	0	0	0	0	0	0	0	0	0	0	0
3197	MAN_4	MAN	pig	female	adult	0	0	4	2	3	0	1	1	1	4	1	1	0	1	1	0	1	1	0	0	0	0	0	0	0	0	0	0	0	0	0	0	0	0	0
3212	MAN_4	MAN	cow	female	adult	0	0	4	2	3	0	1	1	1	4	1	1	0	1	1	0	1	1	0	0	0	0	0	0	0	0	0	0	0	0	0	0	0	0	0
3235	MAN_4	MAN	pig	female	juvenile	0	0	4	2	3	0	1	1	1	4	1	1	0	1	1	0	1	1	0	0	0	0	0	0	0	0	0	0	0	0	0	0	0	0	0
3242	MAN_4	MAN	cow	female	infant	0	0	3	2	3	0	1	1	1	4	1	1	0	1	1	0	1	1	0	0	0	0	0	0	0	0	0	0	0	0	0	0	0	0	0
3244	MAN_4	MAN	cow	male	adult	0	0	4	2	3	0	1	1	1	4	1	1	0	1	1	0	1	1	0	0	0	0	0	0	0	0	0	0	0	0	0	0	0	0	0
3247	MAN_4	MAN	cow	male	adult	1	0	4	2	3	0	1	1	1	4	1	1	0	1	1	0	1	1	0	0	0	0	0	0	0	0	0	0	0	0	0	0	0	0	0
3248	MAN_4	MAN	cow	male	adult	0	0	4	2	3	0	1	1	1	4	1	1	0	1	1	0	1	1	0	0	0	0	0	0	0	0	0	0	0	0	0	0	0	0	0
3268	MAN_4	MAN	pig	female	juvenile	0	0	4	2	3	0	1	1	1	4	1	1	0	1	1	0	1	1	0	0	0	0	0	0	0	0	0	0	0	0	0	0	0	0	0
3309	MAN_4	MAN	cow	female	juvenile	1	0	4	2	3	0	1	1	1	4	1	1	0	1	1	0	1	1	0	0	0	0	0	0	0	0	0	0	0	0	0	0	0	0	0
3032	MAN_5	MAN	cow	female	adult	0	0	4	2	3	0	0	1	1	4	1	0	0	1	0	0	0	0	0	0	0	0	0	0	0	0	0	0	0	0	0	0	0	0	0
3053	MAN_5	MAN	cow	female	adult	0	0	4	2	3	0	0	1	1	4	1	0	0	1	0	0	0	0	0	0	0	0	0	0	0	0	0	0	0	0	0	0	0	0	0
3089	MAN_5	MAN	cow	female	adult	0	0	4	2	3	0	0	1	1	4	1	0	0	1	0	0	0	0	0	0	0	0	0	0	0	0	0	0	0	0	0	0	0	0	0
3102	MAN_5	MAN	cow	female	infant	0	0	4	2	3	0	0	1	1	4	1	0	0	1	0	0	0	0	0	0	0	0	0	0	0	0	0	0	0	0	0	0	0	0	0
3113	MAN_5	MAN	cow	female	adult	0	0	4	2	3	0	0	1	1	4	1	0	0	1	0	0	0	0	0	0	0	0	0	0	0	0	0	0	0	0	0	0	0	0	0
3118	MAN_5	MAN	cow	female	adult	0	0	4	2	3	0	0	1	1	4	1	0	0	1	0	0	0	0	0	0	0	0	0	0	0	0	0	0	0	0	0	0	0	0	0
3179	MAN_5	MAN	cow	female	adult	0	0	5	2	3	0	0	1	1	4	1	0	0	1	0	0	0	0	0	0	0	0	0	0	0	0	0	0	0	0	0	0	0	0	0
3236	MAN_5	MAN	cow	female	adult	0	0	5	2	3	0	0	1	1	4	1	0	0	1	0	0	0	0	0	0	0	0	0	0	0	0	0	0	0	0	0	0	0	0	0
3273	MAN_5	MAN	cow	male	juvenile	1	0	4	2	3	0	0	1	1	4	1	0	0	1	0	0	0	0	0	0	0	0	0	0	0	0	0	0	0	0	0	0	0	0	0
3275	MAN_5	MAN	cow	female	infant	0	0	4	2	3	0	0	1	1	4	1	0	0	1	0	0	0	0	0	0	0	0	0	0	0	0	0	0	0	0	0	0	0	0	0
3287	MAN_5	MAN	cow	female	adult	0	0	4	2	3	0	0	1	1	4	1	0	0	1	0	0	0	0	0	0	0	0	0	0	0	0	0	0	0	0	0	0	0	0	0
3292	MAN_5	MAN	cow	female	infant	0	0	3	2	3	0	0	1	1	4	1	0	0	1	0	0	0	0	0	0	0	0	0	0	0	0	0	0	0	0	0	0	0	0	0
3293	MAN_5	MAN	cow	male	juvenile	0	0	3	2	3	0	0	1	1	4	1	0	0	1	0	0	0	0	0	0	0	0	0	0	0	0	0	0	0	0	0	0	0	0	0
3308	MAN_5	MAN	cow	female	adult	0	0	4	2	3	0	0	1	1	4	1	0	0	1	0	0	0	0	0	0	0	0	0	0	0	0	0	0	0	0	0	0	0	0	0
3310	MAN_5	MAN	cow	female	infant	0	0	4	2	3	0	0	1	1	4	1	0	0	1	0	0	0	0	0	0	0	0	0	0	0	0	0	0	0	0	0	0	0	0	0
3311	MAN_5	MAN	cow	female	adult	0	0	3	2	3	0	0	1	1	4	1	0	0	1	0	0	0	0	0	0	0	0	0	0	0	0	0	0	0	0	0	0	0	0	0
3318	MAN_5	MAN	cow	male	infant	0	0	4	2	3	0	0	1	1	4	1	0	0	1	0	0	0	0	0	0	0	0	0	0	0	0	0	0	0	0	0	0	0	0	0
3323	MAN_5	MAN	cow	male	infant	0	0	4	2	3	0	0	1	1	4	1	0	0	1	0	0	0	0	0	0	0	0	0	0	0	0	0	0	0	0	0	0	0	0	0
3328	MAN_5	MAN	cow	female	adult	1	0	5	2	3	0	0	1	1	4	1	0	0	1	0	0	0	0	0	0	0	0	0	0	0	0	0	0	0	0	0	0	0	0	0
3343	MAN_5	MAN	cow	female	adult	0	0	5	2	3	0	0	1	1	4	1	0	0	1	0	0	0	0	0	0	0	0	0	0	0	0	0	0	0	0	0	0	0	0	0
3071	MAN_6	MAN	pig	male	juvenile	0	0	3	2	2	0	0	0	1	0	0	0	0	0	0	0	0	0	0	0	0	0	0	0	0	0	1	2	0	1	1	0	0	0	0
3112	MAN_6	MAN	pig	male	adult	0	0	5	2	2	0	0	0	1	0	0	0	0	0	0	0	0	0	0	0	0	0	0	0	0	0	1	2	0	1	1	0	0	0	0
3234	MAN_6	MAN	pig	male	juvenile	0	0	3	2	2	0	0	0	1	0	0	0	0	0	0	0	0	0	0	0	0	0	0	0	0	0	1	2	0	1	1	0	0	0	0
3238	MAN_6	MAN	pig	male	juvenile	0	0	3	2	2	0	0	0	1	0	0	0	0	0	0	0	0	0	0	0	0	0	0	0	0	0	1	2	0	1	1	0	0	0	0
3245	MAN_6	MAN	pig	female	adult	0	1	5	2	2	0	0	0	1	0	0	0	0	0	0	0	0	0	0	0	0	0	0	0	0	0	1	2	0	1	1	0	0	0	0
3249	MAN_6	MAN	pig	female	adult	0	0	3	2	2	0	0	0	1	0	0	0	0	0	0	0	0	0	0	0	0	0	0	0	0	0	1	2	0	1	1	0	0	0	0
3272	MAN_6	MAN	pig	female	adult	0	0	4	2	2	0	0	0	1	0	0	0	0	0	0	0	0	0	0	0	0	0	0	0	0	0	1	2	0	1	1	0	0	0	0
3286	MAN_6	MAN	pig	female	juvenile	0	0	3	2	2	0	0	0	1	0	0	0	0	0	0	0	0	0	0	0	0	0	0	0	0	0	1	2	0	1	1	0	0	0	0
3303	MAN_6	MAN	pig	female	juvenile	0	0	3	2	2	0	0	0	1	0	0	0	0	0	0	0	0	0	0	0	0	0	0	0	0	0	1	2	0	1	1	0	0	0	0
3313	MAN_6	MAN	pig	female	juvenile	0	0	3	2	2	0	0	0	1	0	0	0	0	0	0	0	0	0	0	0	0	0	0	0	0	0	1	2	0	1	1	0	0	0	0
3314	MAN_6	MAN	pig	female	juvenile	0	0	3	2	2	0	0	0	1	0	0	0	0	0	0	0	0	0	0	0	0	0	0	0	0	0	1	2	0	1	1	0	0	0	0
3222	MAN_7	MAN	cow	female	juvenile	1	0	4	2	4	0	0	1	1	3	1	0	0	1	0	0	0	0	0	0	0	0	0	0	0	0	0	0	0	0	0	0	0	0	0
3223	MAN_7	MAN	cow	female	juvenile	1	0	4	2	4	0	0	1	1	3	1	0	0	1	0	0	0	0	0	0	0	0	0	0	0	0	0	0	0	0	0	0	0	0	0
3226	MAN_7	MAN	cow	male	juvenile	0	0	4	2	4	0	0	1	1	3	1	0	0	1	0	0	0	0	0	0	0	0	0	0	0	0	0	0	0	0	0	0	0	0	0
3227	MAN_7	MAN	cow	male	juvenile	1	0	4	2	4	0	0	1	1	3	1	0	0	1	0	0	0	0	0	0	0	0	0	0	0	0	0	0	0	0	0	0	0	0	0
3229	MAN_7	MAN	cow	male	juvenile	1	0	4	2	4	0	0	1	1	3	1	0	0	1	0	0	0	0	0	0	0	0	0	0	0	0	0	0	0	0	0	0	0	0	0
3230	MAN_7	MAN	cow	female	adult	1	0	4	2	4	0	0	1	1	3	1	0	0	1	0	0	0	0	0	0	0	0	0	0	0	0	0	0	0	0	0	0	0	0	0
3251	MAN_7	MAN	cow	female	infant	0	0	3	2	4	0	0	1	1	3	1	0	0	1	0	0	0	0	0	0	0	0	0	0	0	0	0	0	0	0	0	0	0	0	0
3264	MAN_7	MAN	cow	female	adult	0	0	4	2	4	0	0	1	1	3	1	0	0	1	0	0	0	0	0	0	0	0	0	0	0	0	0	0	0	0	0	0	0	0	0
3269	MAN_7	MAN	cow	female	adult	1	0	4	2	4	0	0	1	1	3	1	0	0	1	0	0	0	0	0	0	0	0	0	0	0	0	0	0	0	0	0	0	0	0	0
3289	MAN_7	MAN	cow	female	juvenile	0	0	4	2	4	0	0	1	1	3	1	0	0	1	0	0	0	0	0	0	0	0	0	0	0	0	0	0	0	0	0	0	0	0	0
3294	MAN_7	MAN	cow	female	adult	0	0	4	2	4	0	0	1	1	3	1	0	0	1	0	0	0	0	0	0	0	0	0	0	0	0	0	0	0	0	0	0	0	0	0
3304	MAN_7	MAN	cow	female	adult	1	0	4	2	4	0	0	1	1	3	1	0	0	1	0	0	0	0	0	0	0	0	0	0	0	0	0	0	0	0	0	0	0	0	0
3305	MAN_7	MAN	cow	female	adult	0	0	4	2	4	0	0	1	1	3	1	0	0	1	0	0	0	0	0	0	0	0	0	0	0	0	0	0	0	0	0	0	0	0	0
3312	MAN_7	MAN	cow	female	adult	1	0	4	2	4	0	0	1	1	3	1	0	0	1	0	0	0	0	0	0	0	0	0	0	0	0	0	0	0	0	0	0	0	0	0
3316	MAN_7	MAN	cow	female	juvenile	1	0	4	2	4	0	0	1	1	3	1	0	0	1	0	0	0	0	0	0	0	0	0	0	0	0	0	0	0	0	0	0	0	0	0
3322	MAN_7	MAN	cow	male	adult	1	0	5	2	4	0	0	1	1	3	1	0	0	1	0	0	0	0	0	0	0	0	0	0	0	0	0	0	0	0	0	0	0	0	0
3327	MAN_7	MAN	cow	female	adult	1	0	4	2	4	0	0	1	1	3	1	0	0	1	0	0	0	0	0	0	0	0	0	0	0	0	0	0	0	0	0	0	0	0	0
3330	MAN_7	MAN	cow	female	juvenile	0	0	4	2	4	0	0	1	1	3	1	0	0	1	0	0	0	0	0	0	0	0	0	0	0	0	0	0	0	0	0	0	0	0	0
3332	MAN_7	MAN	cow	female	adult	1	0	4	2	4	0	0	1	1	3	1	0	0	1	0	0	0	0	0	0	0	0	0	0	0	0	0	0	0	0	0	0	0	0	0
3347	MAN_7	MAN	cow	female	adult	1	0	4	2	4	0	0	1	1	3	1	0	0	1	0	0	0	0	0	0	0	0	0	0	0	0	0	0	0	0	0	0	0	0	0
3225	MAN_8	MAN	pig	female	adult	0	0	4	2	3	0	0	0	1	0	0	0	0	0	0	0	0	0	0	0	0	0	3	0	0	0	1	2	1	1	1	1	0	0	0
3239	MAN_8	MAN	pig	female	adult	0	0	4	2	3	0	0	0	1	0	0	0	0	0	0	0	0	0	0	0	0	0	3	0	0	0	1	2	1	1	1	1	0	0	0
3256	MAN_8	MAN	pig	female	adult	0	0	4	2	3	0	0	0	1	0	0	0	0	0	0	0	0	0	0	0	0	0	3	0	0	0	1	2	1	1	1	1	0	0	0
3258	MAN_8	MAN	pig	female	adult	0	0	4	2	3	0	0	0	1	0	0	0	0	0	0	0	0	0	0	0	0	0	3	0	0	0	1	2	1	1	1	1	0	0	0
3262	MAN_8	MAN	pig	female	adult	0	0	4	2	3	0	0	0	1	0	0	0	0	0	0	0	0	0	0	0	0	0	3	0	0	0	1	2	1	1	1	1	0	0	0
3263	MAN_8	MAN	pig	female	adult	0	0	4	2	3	0	0	0	1	0	0	0	0	0	0	0	0	0	0	0	0	0	3	0	0	0	1	2	1	1	1	1	0	0	0
3282	MAN_8	MAN	pig	female	adult	0	0	4	2	3	0	0	0	1	0	0	0	0	0	0	0	0	0	0	0	0	0	3	0	0	0	1	2	1	1	1	1	0	0	0
3295	MAN_8	MAN	pig	male	adult	0	0	4	2	3	0	0	0	1	0	0	0	0	0	0	0	0	0	0	0	0	0	3	0	0	0	1	2	1	1	1	1	0	0	0
3296	MAN_8	MAN	pig	female	adult	0	0	4	2	3	0	0	0	1	0	0	0	0	0	0	0	0	0	0	0	0	0	3	0	0	0	1	2	1	1	1	1	0	0	0
3297	MAN_8	MAN	pig	female	adult	0	0	4	2	3	0	0	0	1	0	0	0	0	0	0	0	0	0	0	0	0	0	3	0	0	0	1	2	1	1	1	1	0	0	0
3299	MAN_8	MAN	pig	female	adult	0	0	4	2	3	0	0	0	1	0	0	0	0	0	0	0	0	0	0	0	0	0	3	0	0	0	1	2	1	1	1	1	0	0	0
3315	MAN_8	MAN	pig	male	adult	0	0	4	2	3	0	0	0	1	0	0	0	0	0	0	0	0	0	0	0	0	0	3	0	0	0	1	2	1	1	1	1	0	0	0
3325	MAN_8	MAN	pig	female	adult	0	0	4	2	3	0	0	0	1	0	0	0	0	0	0	0	0	0	0	0	0	0	3	0	0	0	1	2	1	1	1	1	0	0	0
3337	MAN_8	MAN	pig	female	adult	0	0	4	2	3	0	0	0	1	0	0	0	0	0	0	0	0	0	0	0	0	0	3	0	0	0	1	2	1	1	1	1	0	0	0
3002	MAN_9	MAN	pig	male	juvenile	0	0	3	2	3	0	0	0	1	0	0	0	0	0	0	0	0	0	0	0	0	0	0	0	0	0	1	2	1	1	1	0	0	0	0
3023	MAN_9	MAN	pig	female	adult	0	0	4	2	3	0	0	0	1	0	0	0	0	0	0	0	0	0	0	0	0	0	0	0	0	0	1	2	1	1	1	0	0	0	0
3046	MAN_9	MAN	pig	female	juvenile	0	0	3	2	3	0	0	0	1	0	0	0	0	0	0	0	0	0	0	0	0	0	0	0	0	0	1	2	1	1	1	0	0	0	0
3057	MAN_9	MAN	pig	female	adult	0	0	3	2	3	0	0	0	1	0	0	0	0	0	0	0	0	0	0	0	0	0	0	0	0	0	1	2	1	1	1	0	0	0	0
3099	MAN_9	MAN	pig	female	juvenile	0	0	3	2	3	0	0	0	1	0	0	0	0	0	0	0	0	0	0	0	0	0	0	0	0	0	1	2	1	1	1	0	0	0	0
3220	MAN_9	MAN	pig	male	juvenile	0	0	4	2	3	0	0	0	1	0	0	0	0	0	0	0	0	0	0	0	0	0	0	0	0	0	1	2	1	1	1	0	0	0	0
3250	MAN_9	MAN	pig	female	adult	0	0	4	2	3	0	0	0	1	0	0	0	0	0	0	0	0	0	0	0	0	0	0	0	0	0	1	2	1	1	1	0	0	0	0
3260	MAN_9	MAN	pig	male	adult	0	0	5	2	3	0	0	0	1	0	0	0	0	0	0	0	0	0	0	0	0	0	0	0	0	0	1	2	1	1	1	0	0	0	0
3270	MAN_9	MAN	pig	female	adult	0	0	4	2	3	0	0	0	1	0	0	0	0	0	0	0	0	0	0	0	0	0	0	0	0	0	1	2	1	1	1	0	0	0	0
3276	MAN_9	MAN	pig	male	juvenile	0	0	3	2	3	0	0	0	1	0	0	0	0	0	0	0	0	0	0	0	0	0	0	0	0	0	1	2	1	1	1	0	0	0	0
3298	MAN_9	MAN	pig	male	adult	0	0	3	2	3	0	0	0	1	0	0	0	0	0	0	0	0	0	0	0	0	0	0	0	0	0	1	2	1	1	1	0	0	0	0
3300	MAN_9	MAN	pig	female	adult	0	0	4	2	3	0	0	0	1	0	0	0	0	0	0	0	0	0	0	0	0	0	0	0	0	0	1	2	1	1	1	0	0	0	0
3302	MAN_9	MAN	pig	female	adult	0	0	4	2	3	0	0	0	1	0	0	0	0	0	0	0	0	0	0	0	0	0	0	0	0	0	1	2	1	1	1	0	0	0	0
3306	MAN_9	MAN	pig	male	adult	0	0	3	2	3	0	0	0	1	0	0	0	0	0	0	0	0	0	0	0	0	0	0	0	0	0	1	2	1	1	1	0	0	0	0
3320	MAN_9	MAN	pig	male	adult	0	0	4	2	3	0	0	0	1	0	0	0	0	0	0	0	0	0	0	0	0	0	0	0	0	0	1	2	1	1	1	0	0	0	0
2691	SUB_1	SUB	cow	male	infant	1	0	4	2	3	0	1	1	1	4	1	0	0	1	0	0	0	0	0	0	1	0	0	0	0	0	0	0	0	0	0	0	0	0	0
2692	SUB_1	SUB	cow	female	juvenile	1	0	4	2	3	0	1	1	1	4	1	0	0	1	0	0	0	0	0	0	1	0	0	0	0	0	0	0	0	0	0	0	0	0	0
2700	SUB_1	SUB	cow	female	infant	0	0	3	2	3	0	1	1	1	4	1	0	0	1	0	0	0	0	0	0	1	0	0	0	0	0	0	0	0	0	0	0	0	0	0
2703	SUB_1	SUB	cow	female	adult	1	0	3	2	3	0	1	1	1	4	1	0	0	1	0	0	0	0	0	0	1	0	0	0	0	0	0	0	0	0	0	0	0	0	0
2704	SUB_1	SUB	cow	female	adult	1	0	3	2	3	0	1	1	1	4	1	0	0	1	0	0	0	0	0	0	1	0	0	0	0	0	0	0	0	0	0	0	0	0	0
2705	SUB_1	SUB	cow	male	adult	1	0	3	2	3	0	1	1	1	4	1	0	0	1	0	0	0	0	0	0	1	0	0	0	0	0	0	0	0	0	0	0	0	0	0
2709	SUB_1	SUB	cow	female	adult	1	0	3	2	3	0	1	1	1	4	1	0	0	1	0	0	0	0	0	0	1	0	0	0	0	0	0	0	0	0	0	0	0	0	0
2710	SUB_1	SUB	cow	female	juvenile	1	0	3	2	3	0	1	1	1	4	1	0	0	1	0	0	0	0	0	0	1	0	0	0	0	0	0	0	0	0	0	0	0	0	0
2718	SUB_1	SUB	cow	male	juvenile	0	0	3	2	3	0	1	1	1	4	1	0	0	1	0	0	0	0	0	0	1	0	0	0	0	0	0	0	0	0	0	0	0	0	0
2719	SUB_1	SUB	cow	male	adult	1	0	3	2	3	0	1	1	1	4	1	0	0	1	0	0	0	0	0	0	1	0	0	0	0	0	0	0	0	0	0	0	0	0	0
3003	SUB_1	SUB	cow	male	adult	1	0	3	2	3	0	1	1	1	4	1	0	0	1	0	0	0	0	0	0	1	0	0	0	0	0	0	0	0	0	0	0	0	0	0
3009	SUB_1	SUB	cow	male	juvenile	1	0	3	2	3	0	1	1	1	4	1	0	0	1	0	0	0	0	0	0	1	0	0	0	0	0	0	0	0	0	0	0	0	0	0
3033	SUB_1	SUB	cow	female	juvenile	1	0	4	2	3	0	1	1	1	4	1	0	0	1	0	0	0	0	0	0	1	0	0	0	0	0	0	0	0	0	0	0	0	0	0
3093	SUB_1	SUB	cow	male	adult	1	0	4	2	3	0	1	1	1	4	1	0	0	1	0	0	0	0	0	0	1	0	0	0	0	0	0	0	0	0	0	0	0	0	0
3108	SUB_1	SUB	cow	female	adult	1	0	3	2	3	0	1	1	1	4	1	0	0	1	0	0	0	0	0	0	1	0	0	0	0	0	0	0	0	0	0	0	0	0	0
3150	SUB_1	SUB	cow	male	adult	1	0	4	2	3	0	1	1	1	4	1	0	0	1	0	0	0	0	0	0	1	0	0	0	0	0	0	0	0	0	0	0	0	0	0
3151	SUB_1	SUB	cow	female	juvenile	1	0	3	2	3	0	1	1	1	4	1	0	0	1	0	0	0	0	0	0	1	0	0	0	0	0	0	0	0	0	0	0	0	0	0
3168	SUB_1	SUB	cow	male	juvenile	1	0	3	2	3	0	1	1	1	4	1	0	0	1	0	0	0	0	0	0	1	0	0	0	0	0	0	0	0	0	0	0	0	0	0
3210	SUB_1	SUB	cow	male	adult	1	0	4	2	3	0	1	1	1	4	1	0	0	1	0	0	0	0	0	0	1	0	0	0	0	0	0	0	0	0	0	0	0	0	0
3218	SUB_1	SUB	cow	female	juvenile	0	0	3	2	3	0	1	1	1	4	1	0	0	1	0	0	0	0	0	0	1	0	0	0	0	0	0	0	0	0	0	0	0	0	0
3014	SUB_10	SUB	pig	male	infant	0	0	2	2	3	0	0	1	1	0	0	0	0	0	0	0	0	0	0	0	0	0	1	0	0	0	0	0	0	1	1	0	0	0	0
3021	SUB_10	SUB	pig	female	adult	0	0	3	2	3	0	0	1	1	0	0	0	0	0	0	0	0	0	0	0	0	0	1	0	0	0	0	0	0	1	1	0	0	0	0
3075	SUB_10	SUB	pig	male	juvenile	0	0	3	2	3	0	0	1	1	0	0	0	0	0	0	0	0	0	0	0	0	0	1	0	0	0	0	0	0	1	1	0	0	0	0
3080	SUB_10	SUB	pig	female	adult	0	0	3	2	3	0	0	1	1	0	0	0	0	0	0	0	0	0	0	0	0	0	1	0	0	0	0	0	0	1	1	0	0	0	0
3107	SUB_10	SUB	pig	male	juvenile	0	0	3	2	3	0	0	1	1	0	0	0	0	0	0	0	0	0	0	0	0	0	1	0	0	0	0	0	0	1	1	0	0	0	0
3116	SUB_10	SUB	pig	female	adult	0	0	3	2	3	0	0	1	1	0	0	0	0	0	0	0	0	0	0	0	0	0	1	0	0	0	0	0	0	1	1	0	0	0	0
3131	SUB_10	SUB	pig	female	adult	0	0	3	2	3	0	0	1	1	0	0	0	0	0	0	0	0	0	0	0	0	0	1	0	0	0	0	0	0	1	1	0	0	0	0
3163	SUB_10	SUB	pig	female	adult	0	0	3	2	3	0	0	1	1	0	0	0	0	0	0	0	0	0	0	0	0	0	1	0	0	0	0	0	0	1	1	0	0	0	0
3194	SUB_10	SUB	pig	female	adult	0	0	3	2	3	0	0	1	1	0	0	0	0	0	0	0	0	0	0	0	0	0	1	0	0	0	0	0	0	1	1	0	0	0	0
3199	SUB_10	SUB	pig	male	adult	0	0	3	2	3	0	0	1	1	0	0	0	0	0	0	0	0	0	0	0	0	0	1	0	0	0	0	0	0	1	1	0	0	0	0
3211	SUB_10	SUB	pig	female	adult	0	0	3	2	3	0	0	1	1	0	0	0	0	0	0	0	0	0	0	0	0	0	1	0	0	0	0	0	0	1	1	0	0	0	0
2688	SUB_2	SUB	cow	female	juvenile	1	0	3	2	2	0	1	1	1	3	1	0	0	0	0	0	0	0	0	0	1	0	0	0	0	0	0	0	0	0	0	0	0	0	0
2693	SUB_2	SUB	cow	female	juvenile	0	0	3	2	2	0	1	1	1	3	1	0	0	0	0	0	0	0	0	0	1	0	0	0	0	0	0	0	0	0	0	0	0	0	0
2698	SUB_2	SUB	cow	female	juvenile	0	0	3	2	2	0	1	1	1	3	1	0	0	0	0	0	0	0	0	0	1	0	0	0	0	0	0	0	0	0	0	0	0	0	0
2699	SUB_2	SUB	cow	male	juvenile	0	0	3	2	2	0	1	1	1	3	1	0	0	0	0	0	0	0	0	0	1	0	0	0	0	0	0	0	0	0	0	0	0	0	0
2721	SUB_2	SUB	cow	female	adult	1	0	3	2	2	0	1	1	1	3	1	0	0	0	0	0	0	0	0	0	1	0	0	0	0	0	0	0	0	0	0	0	0	0	0
2723	SUB_2	SUB	cow	male	juvenile	0	0	3	2	2	0	1	1	1	3	1	0	0	0	0	0	0	0	0	0	1	0	0	0	0	0	0	0	0	0	0	0	0	0	0
2724	SUB_2	SUB	cow	male	infant	0	0	2	2	2	0	1	1	1	3	1	0	0	0	0	0	0	0	0	0	1	0	0	0	0	0	0	0	0	0	0	0	0	0	0
2737	SUB_2	SUB	cow	male	juvenile	0	0	3	2	2	0	1	1	1	3	1	0	0	0	0	0	0	0	0	0	1	0	0	0	0	0	0	0	0	0	0	0	0	0	0
2750	SUB_2	SUB	cow	male	juvenile	0	0	3	2	2	0	1	1	1	3	1	0	0	0	0	0	0	0	0	0	1	0	0	0	0	0	0	0	0	0	0	0	0	0	0
3007	SUB_2	SUB	cow	female	juvenile	0	0	3	2	2	0	1	1	1	3	1	0	0	0	0	0	0	0	0	0	1	0	0	0	0	0	0	0	0	0	0	0	0	0	0
3024	SUB_2	SUB	cow	male	juvenile	1	0	3	2	2	0	1	1	1	3	1	0	0	0	0	0	0	0	0	0	1	0	0	0	0	0	0	0	0	0	0	0	0	0	0
3045	SUB_2	SUB	cow	female	adult	0	0	3	2	2	0	1	1	1	3	1	0	0	0	0	0	0	0	0	0	1	0	0	0	0	0	0	0	0	0	0	0	0	0	0
3209	SUB_2	SUB	cow	male	adult	1	0	2	2	2	0	1	1	1	3	1	0	0	0	0	0	0	0	0	0	1	0	0	0	0	0	0	0	0	0	0	0	0	0	0
2694	SUB_3	SUB	pig	female	adult	0	0	4	2	3	0	0	0	1	0	0	0	0	0	0	0	0	0	0	0	0	0	0	0	0	0	0	0	0	0	0	0	0	0	0
2695	SUB_3	SUB	pig	female	juvenile	0	0	3	2	3	0	0	0	1	0	0	0	0	0	0	0	0	0	0	0	0	0	0	0	0	0	0	0	0	0	0	0	0	0	0
2697	SUB_3	SUB	pig	male	juvenile	0	0	4	2	3	0	0	0	1	0	0	0	0	0	0	0	0	0	0	0	0	0	0	0	0	0	0	0	0	0	0	0	0	0	0
2706	SUB_3	SUB	pig	female	juvenile	0	0	4	2	3	0	0	0	1	0	0	0	0	0	0	0	0	0	0	0	0	0	0	0	0	0	0	0	0	0	0	0	0	0	0
2713	SUB_3	SUB	pig	female	adult	0	0	4	2	3	0	0	0	1	0	0	0	0	0	0	0	0	0	0	0	0	0	0	0	0	0	0	0	0	0	0	0	0	0	0
2715	SUB_3	SUB	pig	male	adult	0	0	4	2	3	0	0	0	1	0	0	0	0	0	0	0	0	0	0	0	0	0	0	0	0	0	0	0	0	0	0	0	0	0	0
2753	SUB_3	SUB	pig	male	juvenile	0	0	3	2	3	0	0	0	1	0	0	0	0	0	0	0	0	0	0	0	0	0	0	0	0	0	0	0	0	0	0	0	0	0	0
3001	SUB_3	SUB	pig	female	adult	0	0	4	2	3	0	0	0	1	0	0	0	0	0	0	0	0	0	0	0	0	0	0	0	0	0	0	0	0	0	0	0	0	0	0
3064	SUB_3	SUB	pig	male	adult	0	0	4	2	3	0	0	0	1	0	0	0	0	0	0	0	0	0	0	0	0	0	0	0	0	0	0	0	0	0	0	0	0	0	0
3083	SUB_3	SUB	pig	female	adult	0	0	4	2	3	0	0	0	1	0	0	0	0	0	0	0	0	0	0	0	0	0	0	0	0	0	0	0	0	0	0	0	0	0	0
3114	SUB_3	SUB	pig	female	juvenile	0	0	3	2	3	0	0	0	1	0	0	0	0	0	0	0	0	0	0	0	0	0	0	0	0	0	0	0	0	0	0	0	0	0	0
3120	SUB_3	SUB	pig	female	adult	0	0	4	2	3	0	0	0	1	0	0	0	0	0	0	0	0	0	0	0	0	0	0	0	0	0	0	0	0	0	0	0	0	0	0
3122	SUB_3	SUB	pig	female	juvenile	0	0	3	2	3	0	0	0	1	0	0	0	0	0	0	0	0	0	0	0	0	0	0	0	0	0	0	0	0	0	0	0	0	0	0
3159	SUB_3	SUB	pig	female	adult	0	0	4	2	3	0	0	0	1	0	0	0	0	0	0	0	0	0	0	0	0	0	0	0	0	0	0	0	0	0	0	0	0	0	0
3167	SUB_3	SUB	pig	female	adult	0	0	3	2	3	0	0	0	1	0	0	0	0	0	0	0	0	0	0	0	0	0	0	0	0	0	0	0	0	0	0	0	0	0	0
3170	SUB_3	SUB	pig	female	adult	0	0	4	2	3	0	0	0	1	0	0	0	0	0	0	0	0	0	0	0	0	0	0	0	0	0	0	0	0	0	0	0	0	0	0
3173	SUB_3	SUB	pig	female	adult	0	0	4	2	3	0	0	0	1	0	0	0	0	0	0	0	0	0	0	0	0	0	0	0	0	0	0	0	0	0	0	0	0	0	0
3187	SUB_3	SUB	pig	male	adult	0	0	4	2	3	0	0	0	1	0	0	0	0	0	0	0	0	0	0	0	0	0	0	0	0	0	0	0	0	0	0	0	0	0	0
3202	SUB_3	SUB	pig	female	adult	0	0	3	2	3	0	0	0	1	0	0	0	0	0	0	0	0	0	0	0	0	0	0	0	0	0	0	0	0	0	0	0	0	0	0
3208	SUB_3	SUB	pig	female	juvenile	0	0	3	2	3	0	0	0	1	0	0	0	0	0	0	0	0	0	0	0	0	0	0	0	0	0	0	0	0	0	0	0	0	0	0
2608	SUB_4	SUB	pig	female	juvenile	0	0	3	2	2	0	0	0	1	0	0	0	0	0	0	0	0	0	0	0	0	0	0	0	0	0	0	0	0	0	0	0	0	0	0
2619	SUB_4	SUB	pig	female	juvenile	0	0	3	2	2	0	0	0	1	0	0	0	0	0	0	0	0	0	0	0	0	0	0	0	0	0	0	0	0	0	0	0	0	0	0
2670	SUB_4	SUB	pig	male	juvenile	0	0	3	2	2	0	0	0	1	0	0	0	0	0	0	0	0	0	0	0	0	0	0	0	0	0	0	0	0	0	0	0	0	0	0
2690	SUB_4	SUB	pig	female	juvenile	0	0	3	2	2	0	0	0	1	0	0	0	0	0	0	0	0	0	0	0	0	0	0	0	0	0	0	0	0	0	0	0	0	0	0
2711	SUB_4	SUB	pig	female	juvenile	0	0	3	2	2	0	0	0	1	0	0	0	0	0	0	0	0	0	0	0	0	0	0	0	0	0	0	0	0	0	0	0	0	0	0
2712	SUB_4	SUB	pig	male	juvenile	0	0	3	2	2	0	0	0	1	0	0	0	0	0	0	0	0	0	0	0	0	0	0	0	0	0	0	0	0	0	0	0	0	0	0
2717	SUB_4	SUB	pig	male	juvenile	0	0	3	2	2	0	0	0	1	0	0	0	0	0	0	0	0	0	0	0	0	0	0	0	0	0	0	0	0	0	0	0	0	0	0
2730	SUB_4	SUB	pig	female	adult	0	0	4	2	2	0	0	0	1	0	0	0	0	0	0	0	0	0	0	0	0	0	0	0	0	0	0	0	0	0	0	0	0	0	0
2740	SUB_4	SUB	pig	male	juvenile	0	0	3	2	2	0	0	0	1	0	0	0	0	0	0	0	0	0	0	0	0	0	0	0	0	0	0	0	0	0	0	0	0	0	0
2745	SUB_4	SUB	pig	male	juvenile	0	0	3	2	2	0	0	0	1	0	0	0	0	0	0	0	0	0	0	0	0	0	0	0	0	0	0	0	0	0	0	0	0	0	0
2752	SUB_4	SUB	pig	male	juvenile	0	0	3	2	2	0	0	0	1	0	0	0	0	0	0	0	0	0	0	0	0	0	0	0	0	0	0	0	0	0	0	0	0	0	0
3017	SUB_4	SUB	pig	male	juvenile	0	0	3	2	2	0	0	0	1	0	0	0	0	0	0	0	0	0	0	0	0	0	0	0	0	0	0	0	0	0	0	0	0	0	0
3019	SUB_4	SUB	pig	female	adult	0	0	3	2	2	0	0	0	1	0	0	0	0	0	0	0	0	0	0	0	0	0	0	0	0	0	0	0	0	0	0	0	0	0	0
3051	SUB_4	SUB	pig	male	juvenile	0	0	3	2	2	0	0	0	1	0	0	0	0	0	0	0	0	0	0	0	0	0	0	0	0	0	0	0	0	0	0	0	0	0	0
3132	SUB_4	SUB	pig	male	juvenile	0	0	3	2	2	0	0	0	1	0	0	0	0	0	0	0	0	0	0	0	0	0	0	0	0	0	0	0	0	0	0	0	0	0	0
2520	SUB_5	SUB	cow	female	juvenile	0	0	3	2	1	0	1	1	1	3	1	0	0	0	0	0	0	0	0	0	0	0	0	0	0	0	0	0	0	0	0	0	0	0	0
3031	SUB_5	SUB	cow	female	adult	1	0	4	2	1	0	1	1	1	3	1	0	0	0	0	0	0	0	0	0	0	0	0	0	0	0	0	0	0	0	0	0	0	0	0
3037	SUB_5	SUB	cow	female	adult	1	0	4	2	1	0	1	1	1	3	1	0	0	0	0	0	0	0	0	0	0	0	0	0	0	0	0	0	0	0	0	0	0	0	0
3050	SUB_5	SUB	cow	female	adult	0	0	4	2	1	0	1	1	1	3	1	0	0	0	0	0	0	0	0	0	0	0	0	0	0	0	0	0	0	0	0	0	0	0	0
3060	SUB_5	SUB	cow	female	adult	1	0	4	2	1	0	1	1	1	3	1	0	0	0	0	0	0	0	0	0	0	0	0	0	0	0	0	0	0	0	0	0	0	0	0
3063	SUB_5	SUB	cow	female	adult	0	1	3	2	1	0	1	1	1	3	1	0	0	0	0	0	0	0	0	0	0	0	0	0	0	0	0	0	0	0	0	0	0	0	0
3073	SUB_5	SUB	cow	male	juvenile	1	0	3	2	1	0	1	1	1	3	1	0	0	0	0	0	0	0	0	0	0	0	0	0	0	0	0	0	0	0	0	0	0	0	0
3084	SUB_5	SUB	cow	female	infant	0	0	3	2	1	0	1	1	1	3	1	0	0	0	0	0	0	0	0	0	0	0	0	0	0	0	0	0	0	0	0	0	0	0	0
3090	SUB_5	SUB	cow	male	adult	1	0	3	2	1	0	1	1	1	3	1	0	0	0	0	0	0	0	0	0	0	0	0	0	0	0	0	0	0	0	0	0	0	0	0
3091	SUB_5	SUB	cow	female	adult	1	0	4	2	1	0	1	1	1	3	1	0	0	0	0	0	0	0	0	0	0	0	0	0	0	0	0	0	0	0	0	0	0	0	0
3092	SUB_5	SUB	cow	female	adult	0	0	4	2	1	0	1	1	1	3	1	0	0	0	0	0	0	0	0	0	0	0	0	0	0	0	0	0	0	0	0	0	0	0	0
3105	SUB_5	SUB	cow	female	juvenile	1	0	3	2	1	0	1	1	1	3	1	0	0	0	0	0	0	0	0	0	0	0	0	0	0	0	0	0	0	0	0	0	0	0	0
3110	SUB_5	SUB	cow	male	juvenile	1	0	4	2	1	0	1	1	1	3	1	0	0	0	0	0	0	0	0	0	0	0	0	0	0	0	0	0	0	0	0	0	0	0	0
3121	SUB_5	SUB	cow	male	infant	0	0	3	2	1	0	1	1	1	3	1	0	0	0	0	0	0	0	0	0	0	0	0	0	0	0	0	0	0	0	0	0	0	0	0
3125	SUB_5	SUB	cow	female	infant	1	0	3	2	1	0	1	1	1	3	1	0	0	0	0	0	0	0	0	0	0	0	0	0	0	0	0	0	0	0	0	0	0	0	0
3130	SUB_5	SUB	cow	male	infant	0	0	3	2	1	0	1	1	1	3	1	0	0	0	0	0	0	0	0	0	0	0	0	0	0	0	0	0	0	0	0	0	0	0	0
3158	SUB_5	SUB	cow	female	adult	1	0	4	2	1	0	1	1	1	3	1	0	0	0	0	0	0	0	0	0	0	0	0	0	0	0	0	0	0	0	0	0	0	0	0
3171	SUB_5	SUB	cow	female	adult	1	1	4	2	1	0	1	1	1	3	1	0	0	0	0	0	0	0	0	0	0	0	0	0	0	0	0	0	0	0	0	0	0	0	0
3175	SUB_5	SUB	cow	male	infant	1	0	3	2	1	0	1	1	1	3	1	0	0	0	0	0	0	0	0	0	0	0	0	0	0	0	0	0	0	0	0	0	0	0	0
3185	SUB_5	SUB	cow	female	infant	0	0	4	2	1	0	1	1	1	3	1	0	0	0	0	0	0	0	0	0	0	0	0	0	0	0	0	0	0	0	0	0	0	0	0
3000	SUB_6	SUB	cow	female	adult	0	0	4	2	1	0	0	1	1	0	0	0	0	0	0	0	0	0	0	0	0	0	0	0	0	0	0	0	0	0	0	0	0	0	0
3047	SUB_6	SUB	cow	male	juvenile	0	0	3	2	1	0	0	1	1	0	0	0	0	0	0	0	0	0	0	0	0	0	0	0	0	0	0	0	0	0	0	0	0	0	0
3133	SUB_6	SUB	cow	female	adult	0	0	3	2	1	0	0	1	1	0	0	0	0	0	0	0	0	0	0	0	0	0	0	0	0	0	0	0	0	0	0	0	0	0	0
3156	SUB_6	SUB	cow	female	juvenile	0	0	3	2	1	0	0	1	1	0	0	0	0	0	0	0	0	0	0	0	0	0	0	0	0	0	0	0	0	0	0	0	0	0	0
2708	SUB_7	SUB	cow	female	adult	0	0	3	2	3	0	0	1	1	1	0	0	0	0	0	0	0	0	0	0	0	0	0	0	0	0	0	0	0	0	0	0	0	0	0
3004	SUB_7	SUB	cow	female	juvenile	0	0	2	2	3	0	0	1	1	1	0	0	0	0	0	0	0	0	0	0	0	0	0	0	0	0	0	0	0	0	0	0	0	0	0
3012	SUB_7	SUB	cow	male	juvenile	0	0	3	2	3	0	0	1	1	1	0	0	0	0	0	0	0	0	0	0	0	0	0	0	0	0	0	0	0	0	0	0	0	0	0
3020	SUB_7	SUB	cow	female	adult	0	0	3	2	3	0	0	1	1	1	0	0	0	0	0	0	0	0	0	0	0	0	0	0	0	0	0	0	0	0	0	0	0	0	0
3054	SUB_7	SUB	cow	female	infant	0	0	3	2	3	0	0	1	1	1	0	0	0	0	0	0	0	0	0	0	0	0	0	0	0	0	0	0	0	0	0	0	0	0	0
3062	SUB_7	SUB	cow	female	infant	0	0	3	2	3	0	0	1	1	1	0	0	0	0	0	0	0	0	0	0	0	0	0	0	0	0	0	0	0	0	0	0	0	0	0
3082	SUB_7	SUB	cow	female	adult	0	0	3	2	3	0	0	1	1	1	0	0	0	0	0	0	0	0	0	0	0	0	0	0	0	0	0	0	0	0	0	0	0	0	0
3136	SUB_7	SUB	cow	male	infant	0	0	3	2	3	0	0	1	1	1	0	0	0	0	0	0	0	0	0	0	0	0	0	0	0	0	0	0	0	0	0	0	0	0	0
3140	SUB_7	SUB	cow	female	adult	0	0	4	2	3	0	0	1	1	1	0	0	0	0	0	0	0	0	0	0	0	0	0	0	0	0	0	0	0	0	0	0	0	0	0
3153	SUB_7	SUB	cow	male	juvenile	0	0	3	2	3	0	0	1	1	1	0	0	0	0	0	0	0	0	0	0	0	0	0	0	0	0	0	0	0	0	0	0	0	0	0
3155	SUB_7	SUB	cow	male	juvenile	0	0	4	2	3	0	0	1	1	1	0	0	0	0	0	0	0	0	0	0	0	0	0	0	0	0	0	0	0	0	0	0	0	0	0
3169	SUB_7	SUB	cow	female	adult	0	0	4	2	3	0	0	1	1	1	0	0	0	0	0	0	0	0	0	0	0	0	0	0	0	0	0	0	0	0	0	0	0	0	0
3174	SUB_7	SUB	cow	female	adult	0	0	3	2	3	0	0	1	1	1	0	0	0	0	0	0	0	0	0	0	0	0	0	0	0	0	0	0	0	0	0	0	0	0	0
3177	SUB_7	SUB	cow	female	adult	0	0	4	2	3	0	0	1	1	1	0	0	0	0	0	0	0	0	0	0	0	0	0	0	0	0	0	0	0	0	0	0	0	0	0
3189	SUB_7	SUB	cow	male	juvenile	0	0	3	2	3	0	0	1	1	1	0	0	0	0	0	0	0	0	0	0	0	0	0	0	0	0	0	0	0	0	0	0	0	0	0
3198	SUB_7	SUB	cow	male	adult	0	0	3	2	3	0	0	1	1	1	0	0	0	0	0	0	0	0	0	0	0	0	0	0	0	0	0	0	0	0	0	0	0	0	0
3200	SUB_7	SUB	cow	female	adult	0	0	4	2	3	0	0	1	1	1	0	0	0	0	0	0	0	0	0	0	0	0	0	0	0	0	0	0	0	0	0	0	0	0	0
3214	SUB_7	SUB	cow	female	adult	0	0	4	2	3	0	0	1	1	1	0	0	0	0	0	0	0	0	0	0	0	0	0	0	0	0	0	0	0	0	0	0	0	0	0
3215	SUB_7	SUB	cow	female	juvenile	0	0	3	2	3	0	0	1	1	1	0	0	0	0	0	0	0	0	0	0	0	0	0	0	0	0	0	0	0	0	0	0	0	0	0
3217	SUB_7	SUB	cow	female	adult	0	1	3	2	3	0	0	1	1	1	0	0	0	0	0	0	0	0	0	0	0	0	0	0	0	0	0	0	0	0	0	0	0	0	0
2483	SUB_8	SUB	pig	female	adult	0	0	4	2	2	0	0	0	1	0	0	0	0	0	0	0	0	0	0	0	0	0	2	0	0	0	1	2	0	0	0	0	0	0	0
2696	SUB_8	SUB	pig	female	juvenile	0	0	4	2	2	0	0	0	1	0	0	0	0	0	0	0	0	0	0	0	0	0	2	0	0	0	1	2	0	0	0	0	0	0	0
2716	SUB_8	SUB	pig	female	juvenile	0	0	4	2	2	0	0	0	1	0	0	0	0	0	0	0	0	0	0	0	0	0	2	0	0	0	1	2	0	0	0	0	0	0	0
3011	SUB_8	SUB	pig	female	adult	0	0	4	2	2	0	0	0	1	0	0	0	0	0	0	0	0	0	0	0	0	0	2	0	0	0	1	2	0	0	0	0	0	0	0
3035	SUB_8	SUB	pig	female	adult	0	0	4	2	2	0	0	0	1	0	0	0	0	0	0	0	0	0	0	0	0	0	2	0	0	0	1	2	0	0	0	0	0	0	0
3066	SUB_8	SUB	pig	male	adult	0	0	4	2	2	0	0	0	1	0	0	0	0	0	0	0	0	0	0	0	0	0	2	0	0	0	1	2	0	0	0	0	0	0	0
3069	SUB_8	SUB	pig	female	juvenile	0	0	4	2	2	0	0	0	1	0	0	0	0	0	0	0	0	0	0	0	0	0	2	0	0	0	1	2	0	0	0	0	0	0	0
3087	SUB_8	SUB	pig	male	adult	0	0	4	2	2	0	0	0	1	0	0	0	0	0	0	0	0	0	0	0	0	0	2	0	0	0	1	2	0	0	0	0	0	0	0
3088	SUB_8	SUB	pig	female	juvenile	0	0	4	2	2	0	0	0	1	0	0	0	0	0	0	0	0	0	0	0	0	0	2	0	0	0	1	2	0	0	0	0	0	0	0
3094	SUB_8	SUB	pig	female	juvenile	0	0	4	2	2	0	0	0	1	0	0	0	0	0	0	0	0	0	0	0	0	0	2	0	0	0	1	2	0	0	0	0	0	0	0
3096	SUB_8	SUB	pig	female	adult	0	0	4	2	2	0	0	0	1	0	0	0	0	0	0	0	0	0	0	0	0	0	2	0	0	0	1	2	0	0	0	0	0	0	0
3103	SUB_8	SUB	pig	female	juvenile	0	0	4	2	2	0	0	0	1	0	0	0	0	0	0	0	0	0	0	0	0	0	2	0	0	0	1	2	0	0	0	0	0	0	0
3142	SUB_8	SUB	pig	female	juvenile	0	0	4	2	2	0	0	0	1	0	0	0	0	0	0	0	0	0	0	0	0	0	2	0	0	0	1	2	0	0	0	0	0	0	0
3143	SUB_8	SUB	pig	female	adult	0	0	5	2	2	0	0	0	1	0	0	0	0	0	0	0	0	0	0	0	0	0	2	0	0	0	1	2	0	0	0	0	0	0	0
3201	SUB_8	SUB	pig	female	juvenile	0	0	4	2	2	0	0	0	1	0	0	0	0	0	0	0	0	0	0	0	0	0	2	0	0	0	1	2	0	0	0	0	0	0	0
3206	SUB_8	SUB	pig	male	juvenile	0	0	4	2	2	0	0	0	1	0	0	0	0	0	0	0	0	0	0	0	0	0	2	0	0	0	1	2	0	0	0	0	0	0	0
3219	SUB_8	SUB	pig	female	juvenile	0	0	3	2	2	0	0	0	1	0	0	0	0	0	0	0	0	0	0	0	0	0	2	0	0	0	1	2	0	0	0	0	0	0	0
2417	SUB_9	SUB	cow	female	juvenile	0	0	4	2	2	0	1	1	1	0	0	0	0	0	0	0	0	0	0	0	0	0	0	0	0	0	0	0	0	0	0	0	0	0	0
2687	SUB_9	SUB	cow	female	juvenile	0	1	4	2	2	0	1	1	1	0	0	0	0	0	0	0	0	0	0	0	0	0	0	0	0	0	0	0	0	0	0	0	0	0	0
2689	SUB_9	SUB	cow	male	infant	0	0	4	2	2	0	1	1	1	0	0	0	0	0	0	0	0	0	0	0	0	0	0	0	0	0	0	0	0	0	0	0	0	0	0
2701	SUB_9	SUB	cow	female	adult	0	0	4	2	2	0	1	1	1	0	0	0	0	0	0	0	0	0	0	0	0	0	0	0	0	0	0	0	0	0	0	0	0	0	0
2702	SUB_9	SUB	cow	male	juvenile	0	0	4	2	2	0	1	1	1	0	0	0	0	0	0	0	0	0	0	0	0	0	0	0	0	0	0	0	0	0	0	0	0	0	0
2707	SUB_9	SUB	cow	female	juvenile	0	0	4	2	2	0	1	1	1	0	0	0	0	0	0	0	0	0	0	0	0	0	0	0	0	0	0	0	0	0	0	0	0	0	0
2714	SUB_9	SUB	cow	male	adult	0	0	5	2	2	0	1	1	1	0	0	0	0	0	0	0	0	0	0	0	0	0	0	0	0	0	0	0	0	0	0	0	0	0	0
2720	SUB_9	SUB	cow	male	infant	0	0	4	2	2	0	1	1	1	0	0	0	0	0	0	0	0	0	0	0	0	0	0	0	0	0	0	0	0	0	0	0	0	0	0
2722	SUB_9	SUB	cow	female	adult	0	0	5	2	2	0	1	1	1	0	0	0	0	0	0	0	0	0	0	0	0	0	0	0	0	0	0	0	0	0	0	0	0	0	0
2751	SUB_9	SUB	cow	female	adult	0	0	4	2	2	0	1	1	1	0	0	0	0	0	0	0	0	0	0	0	0	0	0	0	0	0	0	0	0	0	0	0	0	0	0
2754	SUB_9	SUB	cow	female	adult	0	0	4	2	2	0	1	1	1	0	0	0	0	0	0	0	0	0	0	0	0	0	0	0	0	0	0	0	0	0	0	0	0	0	0
3006	SUB_9	SUB	cow	female	juvenile	0	0	4	2	2	0	1	1	1	0	0	0	0	0	0	0	0	0	0	0	0	0	0	0	0	0	0	0	0	0	0	0	0	0	0
3016	SUB_9	SUB	cow	female	juvenile	0	0	4	2	2	0	1	1	1	0	0	0	0	0	0	0	0	0	0	0	0	0	0	0	0	0	0	0	0	0	0	0	0	0	0
3028	SUB_9	SUB	cow	female	adult	0	0	4	2	2	0	1	1	1	0	0	0	0	0	0	0	0	0	0	0	0	0	0	0	0	0	0	0	0	0	0	0	0	0	0
3052	SUB_9	SUB	cow	female	adult	0	0	4	2	2	0	1	1	1	0	0	0	0	0	0	0	0	0	0	0	0	0	0	0	0	0	0	0	0	0	0	0	0	0	0
3109	SUB_9	SUB	cow	female	infant	0	0	4	2	2	0	1	1	1	0	0	0	0	0	0	0	0	0	0	0	0	0	0	0	0	0	0	0	0	0	0	0	0	0	0
3129	SUB_9	SUB	cow	female	juvenile	0	0	3	2	2	0	1	1	1	0	0	0	0	0	0	0	0	0	0	0	0	0	0	0	0	0	0	0	0	0	0	0	0	0	0
3180	SUB_9	SUB	cow	male	juvenile	0	0	3	2	2	0	1	1	1	0	0	0	0	0	0	0	0	0	0	0	0	0	0	0	0	0	0	0	0	0	0	0	0	0	0
3182	SUB_9	SUB	cow	female	juvenile	0	0	4	2	2	0	1	1	1	0	0	0	0	0	0	0	0	0	0	0	0	0	0	0	0	0	0	0	0	0	0	0	0	0	0
3207	SUB_9	SUB	cow	male	juvenile	0	0	3	2	2	0	1	1	1	0	0	0	0	0	0	0	0	0	0	0	0	0	0	0	0	0	0	0	0	0	0	0	0	0	0
1889	TAN_1	TAN	pig	female	adult	0	0	2	2	2	0	1	0	1	0	0	0	0	0	0	0	0	0	0	0	0	0	1	0	0	0	1	1	1	0	1	0	0	0	0
1902	TAN_1	TAN	pig	male	adult	0	0	3	2	2	0	1	0	1	0	0	0	0	0	0	0	0	0	0	0	0	0	1	0	0	0	1	1	1	0	1	0	0	0	0
1904	TAN_1	TAN	pig	female	juvenile	0	0	4	2	2	0	1	0	1	0	0	0	0	0	0	0	0	0	0	0	0	0	1	0	0	0	1	1	1	0	1	0	0	0	0
1907	TAN_1	TAN	pig	female	adult	0	0	4	2	2	0	1	0	1	0	0	0	0	0	0	0	0	0	0	0	0	0	1	0	0	0	1	1	1	0	1	0	0	0	0
1908	TAN_1	TAN	pig	female	adult	0	0	3	2	2	0	1	0	1	0	0	0	0	0	0	0	0	0	0	0	0	0	1	0	0	0	1	1	1	0	1	0	0	0	0
1913	TAN_1	TAN	pig	female	adult	0	0	2	2	2	0	1	0	1	0	0	0	0	0	0	0	0	0	0	0	0	0	1	0	0	0	1	1	1	0	1	0	0	0	0
1916	TAN_1	TAN	pig	female	adult	0	0	4	2	2	0	1	0	1	0	0	0	0	0	0	0	0	0	0	0	0	0	1	0	0	0	1	1	1	0	1	0	0	0	0
1919	TAN_1	TAN	pig	female	infant	0	0	3	2	2	0	1	0	1	0	0	0	0	0	0	0	0	0	0	0	0	0	1	0	0	0	1	1	1	0	1	0	0	0	0
1920	TAN_1	TAN	pig	male	juvenile	0	0	3	2	2	0	1	0	1	0	0	0	0	0	0	0	0	0	0	0	0	0	1	0	0	0	1	1	1	0	1	0	0	0	0
1923	TAN_1	TAN	pig	male	adult	0	0	4	2	2	0	1	0	1	0	0	0	0	0	0	0	0	0	0	0	0	0	1	0	0	0	1	1	1	0	1	0	0	0	0
1924	TAN_1	TAN	pig	male	adult	0	0	4	2	2	0	1	0	1	0	0	0	0	0	0	0	0	0	0	0	0	0	1	0	0	0	1	1	1	0	1	0	0	0	0
1927	TAN_1	TAN	pig	female	juvenile	0	0	4	2	2	0	1	0	1	0	0	0	0	0	0	0	0	0	0	0	0	0	1	0	0	0	1	1	1	0	1	0	0	0	0
1928	TAN_1	TAN	pig	female	adult	0	0	4	2	2	0	1	0	1	0	0	0	0	0	0	0	0	0	0	0	0	0	1	0	0	0	1	1	1	0	1	0	0	0	0
1930	TAN_1	TAN	pig	male	infant	0	0	2	2	2	0	1	0	1	0	0	0	0	0	0	0	0	0	0	0	0	0	1	0	0	0	1	1	1	0	1	0	0	0	0
1935	TAN_1	TAN	pig	female	adult	0	0	3	2	2	0	1	0	1	0	0	0	0	0	0	0	0	0	0	0	0	0	1	0	0	0	1	1	1	0	1	0	0	0	0
1940	TAN_1	TAN	pig	male	adult	0	0	3	2	2	0	1	0	1	0	0	0	0	0	0	0	0	0	0	0	0	0	1	0	0	0	1	1	1	0	1	0	0	0	0
1949	TAN_1	TAN	pig	female	adult	0	0	4	2	2	0	1	0	1	0	0	0	0	0	0	0	0	0	0	0	0	0	1	0	0	0	1	1	1	0	1	0	0	0	0
1955	TAN_1	TAN	pig	male	juvenile	0	0	3	2	2	0	1	0	1	0	0	0	0	0	0	0	0	0	0	0	0	0	1	0	0	0	1	1	1	0	1	0	0	0	0
1960	TAN_1	TAN	pig	male	infant	0	0	2	2	2	0	1	0	1	0	0	0	0	0	0	0	0	0	0	0	0	0	1	0	0	0	1	1	1	0	1	0	0	0	0
1964	TAN_1	TAN	pig	male	infant	0	0	2	2	2	0	1	0	1	0	0	0	0	0	0	0	0	0	0	0	0	0	1	0	0	0	1	1	1	0	1	0	0	0	0
1427	TAN_10	TAN	pig	female	adult	0	0	3	2	2	0	0	0	1	0	0	0	0	0	0	0	0	0	0	0	0	0	3	0	0	0	1	2	0	0	0	1	0	1	0
1440	TAN_10	TAN	pig	female	juvenile	0	0	3	2	2	0	0	0	1	0	0	0	0	0	0	0	0	0	0	0	0	0	3	0	0	0	1	2	0	0	0	1	0	1	0
1445	TAN_10	TAN	pig	female	adult	0	0	3	2	2	0	0	0	1	0	0	0	0	0	0	0	0	0	0	0	0	0	3	0	0	0	1	2	0	0	0	1	0	1	0
1451	TAN_10	TAN	pig	male	adult	0	0	3	2	2	0	0	0	1	0	0	0	0	0	0	0	0	0	0	0	0	0	3	0	0	0	1	2	0	0	0	1	0	1	0
1456	TAN_10	TAN	pig	female	adult	0	0	4	2	2	0	0	0	1	0	0	0	0	0	0	0	0	0	0	0	0	0	3	0	0	0	1	2	0	0	0	1	0	1	0
1459	TAN_10	TAN	pig	male	juvenile	0	0	3	2	2	0	0	0	1	0	0	0	0	0	0	0	0	0	0	0	0	0	3	0	0	0	1	2	0	0	0	1	0	1	0
1477	TAN_10	TAN	pig	female	adult	0	0	3	2	2	0	0	0	1	0	0	0	0	0	0	0	0	0	0	0	0	0	3	0	0	0	1	2	0	0	0	1	0	1	0
1485	TAN_10	TAN	pig	male	juvenile	0	0	3	2	2	0	0	0	1	0	0	0	0	0	0	0	0	0	0	0	0	0	3	0	0	0	1	2	0	0	0	1	0	1	0
1507	TAN_10	TAN	pig	female	juvenile	0	0	3	2	2	0	0	0	1	0	0	0	0	0	0	0	0	0	0	0	0	0	3	0	0	0	1	2	0	0	0	1	0	1	0
1514	TAN_10	TAN	pig	female	adult	0	0	3	2	2	0	0	0	1	0	0	0	0	0	0	0	0	0	0	0	0	0	3	0	0	0	1	2	0	0	0	1	0	1	0
1520	TAN_10	TAN	pig	male	adult	0	0	3	2	2	0	0	0	1	0	0	0	0	0	0	0	0	0	0	0	0	0	3	0	0	0	1	2	0	0	0	1	0	1	0
1521	TAN_10	TAN	pig	female	adult	0	0	3	2	2	0	0	0	1	0	0	0	0	0	0	0	0	0	0	0	0	0	3	0	0	0	1	2	0	0	0	1	0	1	0
1580	TAN_10	TAN	pig	female	adult	0	0	3	2	2	0	0	0	1	0	0	0	0	0	0	0	0	0	0	0	0	0	3	0	0	0	1	2	0	0	0	1	0	1	0
1592	TAN_10	TAN	pig	male	adult	0	0	3	2	2	0	0	0	1	0	0	0	0	0	0	0	0	0	0	0	0	0	3	0	0	0	1	2	0	0	0	1	0	1	0
1617	TAN_10	TAN	pig	female	juvenile	0	0	3	2	2	0	0	0	1	0	0	0	0	0	0	0	0	0	0	0	0	0	3	0	0	0	1	2	0	0	0	1	0	1	0
1621	TAN_10	TAN	pig	female	juvenile	0	0	3	2	2	0	0	0	1	0	0	0	0	0	0	0	0	0	0	0	0	0	3	0	0	0	1	2	0	0	0	1	0	1	0
1649	TAN_10	TAN	pig	female	juvenile	0	0	3	2	2	0	0	0	1	0	0	0	0	0	0	0	0	0	0	0	0	0	3	0	0	0	1	2	0	0	0	1	0	1	0
1747	TAN_10	TAN	pig	male	adult	0	0	3	2	2	0	0	0	1	0	0	0	0	0	0	0	0	0	0	0	0	0	3	0	0	0	1	2	0	0	0	1	0	1	0
1961	TAN_10	TAN	pig	male	adult	0	0	3	2	2	0	0	0	1	0	0	0	0	0	0	0	0	0	0	0	0	0	3	0	0	0	1	2	0	0	0	1	0	1	0
1416	TAN_11	TAN	pig	female	juvenile	0	0	3	2	1	0	1	0	1	0	0	0	0	0	0	0	0	0	0	0	0	0	3	0	0	0	1	1	0	1	1	1	0	1	0
1421	TAN_11	TAN	pig	female	juvenile	0	0	3	2	1	0	1	0	1	0	0	0	0	0	0	0	0	0	0	0	0	0	3	0	0	0	1	1	0	1	1	1	0	1	0
1425	TAN_11	TAN	pig	female	adult	0	0	4	2	1	0	1	0	1	0	0	0	0	0	0	0	0	0	0	0	0	0	3	0	0	0	1	1	0	1	1	1	0	1	0
1426	TAN_11	TAN	pig	female	adult	0	0	3	2	1	0	1	0	1	0	0	0	0	0	0	0	0	0	0	0	0	0	3	0	0	0	1	1	0	1	1	1	0	1	0
1429	TAN_11	TAN	pig	female	juvenile	0	0	3	2	1	0	1	0	1	0	0	0	0	0	0	0	0	0	0	0	0	0	3	0	0	0	1	1	0	1	1	1	0	1	0
1436	TAN_11	TAN	pig	female	adult	0	0	3	2	1	0	1	0	1	0	0	0	0	0	0	0	0	0	0	0	0	0	3	0	0	0	1	1	0	1	1	1	0	1	0
1441	TAN_11	TAN	pig	female	adult	0	0	3	2	1	0	1	0	1	0	0	0	0	0	0	0	0	0	0	0	0	0	3	0	0	0	1	1	0	1	1	1	0	1	0
1452	TAN_11	TAN	pig	male	juvenile	0	0	3	2	1	0	1	0	1	0	0	0	0	0	0	0	0	0	0	0	0	0	3	0	0	0	1	1	0	1	1	1	0	1	0
1463	TAN_11	TAN	pig	female	juvenile	0	0	3	2	1	0	1	0	1	0	0	0	0	0	0	0	0	0	0	0	0	0	3	0	0	0	1	1	0	1	1	1	0	1	0
1488	TAN_11	TAN	pig	female	juvenile	0	0	3	2	1	0	1	0	1	0	0	0	0	0	0	0	0	0	0	0	0	0	3	0	0	0	1	1	0	1	1	1	0	1	0
1528	TAN_11	TAN	pig	female	adult	0	0	3	2	1	0	1	0	1	0	0	0	0	0	0	0	0	0	0	0	0	0	3	0	0	0	1	1	0	1	1	1	0	1	0
1963	TAN_11	TAN	pig	male	juvenile	0	0	3	2	1	0	1	0	1	0	0	0	0	0	0	0	0	0	0	0	0	0	3	0	0	0	1	1	0	1	1	1	0	1	0
1966	TAN_11	TAN	pig	male	juvenile	0	0	3	2	1	0	1	0	1	0	0	0	0	0	0	0	0	0	0	0	0	0	3	0	0	0	1	1	0	1	1	1	0	1	0
1424	TAN_12	TAN	cow	female	adult	1	0	4
1439	TAN_12	TAN	cow	female	adult	1	0	4
1487	TAN_12	TAN	cow	female	juvenile	1	0	4
1492	TAN_12	TAN	cow	female	adult	1	0	3
1513	TAN_12	TAN	cow	female	adult	1	0	4
1434	TAN_13	TAN	cow	male	juvenile	1	0	3	1	2	0	1	0	2	0	1	0	0	0	0	0	0	0	0	0	0	0	0	0	0	0	0	0	0	0	0	0	0	0	0
1450	TAN_13	TAN	cow	female	juvenile	0	0	3	1	2	0	1	0	2	0	1	0	0	0	0	0	0	0	0	0	0	0	0	0	0	0	0	0	0	0	0	0	0	0	0
1476	TAN_13	TAN	cow	male	juvenile	1	0	4	1	2	0	1	0	2	0	1	0	0	0	0	0	0	0	0	0	0	0	0	0	0	0	0	0	0	0	0	0	0	0	0
1567	TAN_13	TAN	cow	male	juvenile	1	0	3	1	2	0	1	0	2	0	1	0	0	0	0	0	0	0	0	0	0	0	0	0	0	0	0	0	0	0	0	0	0	0	0
1609	TAN_13	TAN	cow	male	juvenile	1	0	3	1	2	0	1	0	2	0	1	0	0	0	0	0	0	0	0	0	0	0	0	0	0	0	0	0	0	0	0	0	0	0	0
1043	TAN_2	TAN	cow	female	adult	1	0	3	2	5	1	0	1	2	3	1	0	0	1	1	1	1	0	1	0	1	0	0	0	0	0	0	0	0	0	0	0	0	0	0
1266	TAN_2	TAN	cow	male	adult	1	0	4	2	5	1	0	1	2	3	1	0	0	1	1	1	1	0	1	0	1	0	0	0	0	0	0	0	0	0	0	0	0	0	0
1277	TAN_2	TAN	cow	female	juvenile	1	0	4	2	5	1	0	1	2	3	1	0	0	1	1	1	1	0	1	0	1	0	0	0	0	0	0	0	0	0	0	0	0	0	0
1282	TAN_2	TAN	cow	female	adult	0	0	3	2	5	1	0	1	2	3	1	0	0	1	1	1	1	0	1	0	1	0	0	0	0	0	0	0	0	0	0	0	0	0	0
1284	TAN_2	TAN	cow	female	adult	0	0	4	2	5	1	0	1	2	3	1	0	0	1	1	1	1	0	1	0	1	0	0	0	0	0	0	0	0	0	0	0	0	0	0
1285	TAN_2	TAN	cow	female	juvenile	0	0	4	2	5	1	0	1	2	3	1	0	0	1	1	1	1	0	1	0	1	0	0	0	0	0	0	0	0	0	0	0	0	0	0
1300	TAN_2	TAN	cow	female	adult	0	0	3	2	5	1	0	1	2	3	1	0	0	1	1	1	1	0	1	0	1	0	0	0	0	0	0	0	0	0	0	0	0	0	0
1304	TAN_2	TAN	cow	female	adult	0	0	3	2	5	1	0	1	2	3	1	0	0	1	1	1	1	0	1	0	1	0	0	0	0	0	0	0	0	0	0	0	0	0	0
1305	TAN_2	TAN	cow	male	adult	0	0	4	2	5	1	0	1	2	3	1	0	0	1	1	1	1	0	1	0	1	0	0	0	0	0	0	0	0	0	0	0	0	0	0
1308	TAN_2	TAN	cow	female	adult	0	0	4	2	5	1	0	1	2	3	1	0	0	1	1	1	1	0	1	0	1	0	0	0	0	0	0	0	0	0	0	0	0	0	0
1309	TAN_2	TAN	cow	female	juvenile	1	0	2	2	5	1	0	1	2	3	1	0	0	1	1	1	1	0	1	0	1	0	0	0	0	0	0	0	0	0	0	0	0	0	0
1312	TAN_2	TAN	cow	female	adult	0	0	3	2	5	1	0	1	2	3	1	0	0	1	1	1	1	0	1	0	1	0	0	0	0	0	0	0	0	0	0	0	0	0	0
1318	TAN_2	TAN	cow	female	juvenile	0	0	3	2	5	1	0	1	2	3	1	0	0	1	1	1	1	0	1	0	1	0	0	0	0	0	0	0	0	0	0	0	0	0	0
1324	TAN_2	TAN	cow	female	adult	1	0	3	2	5	1	0	1	2	3	1	0	0	1	1	1	1	0	1	0	1	0	0	0	0	0	0	0	0	0	0	0	0	0	0
1330	TAN_2	TAN	cow	female	adult	0	0	4	2	5	1	0	1	2	3	1	0	0	1	1	1	1	0	1	0	1	0	0	0	0	0	0	0	0	0	0	0	0	0	0
1333	TAN_2	TAN	cow	female	adult	0	0	3	2	5	1	0	1	2	3	1	0	0	1	1	1	1	0	1	0	1	0	0	0	0	0	0	0	0	0	0	0	0	0	0
1337	TAN_2	TAN	cow	male	adult	0	0	3	2	5	1	0	1	2	3	1	0	0	1	1	1	1	0	1	0	1	0	0	0	0	0	0	0	0	0	0	0	0	0	0
1344	TAN_2	TAN	cow	male	infant	0	0	3	2	5	1	0	1	2	3	1	0	0	1	1	1	1	0	1	0	1	0	0	0	0	0	0	0	0	0	0	0	0	0	0
1348	TAN_2	TAN	cow	female	adult	0	0	3	2	5	1	0	1	2	3	1	0	0	1	1	1	1	0	1	0	1	0	0	0	0	0	0	0	0	0	0	0	0	0	0
1372	TAN_2	TAN	cow	female	adult	0	0	3	2	5	1	0	1	2	3	1	0	0	1	1	1	1	0	1	0	1	0	0	0	0	0	0	0	0	0	0	0	0	0	0
1389	TAN_2	TAN	cow	female	adult	0	0	4	2	5	1	0	1	2	3	1	0	0	1	1	1	1	0	1	0	1	0	0	0	0	0	0	0	0	0	0	0	0	0	0
1892	TAN_2	TAN	cow	female	adult	0	0	3	2	5	1	0	1	2	3	1	0	0	1	1	1	1	0	1	0	1	0	0	0	0	0	0	0	0	0	0	0	0	0	0
1909	TAN_2	TAN	cow	female	adult	1	0	3	2	5	1	0	1	2	3	1	0	0	1	1	1	1	0	1	0	1	0	0	0	0	0	0	0	0	0	0	0	0	0	0
1571	TAN_3	TAN	pig	female	adult	0	0	4	2	3	0	1	0	1	0	0	0	0	0	0	0	0	0	0	0	0	0	0	0	0	0	1	1	0	1	1	0	1	1	0
1876	TAN_3	TAN	pig	female	juvenile	0	0	3	2	3	0	1	0	1	0	0	0	0	0	0	0	0	0	0	0	0	0	0	0	0	0	1	1	0	1	1	0	1	1	0
1898	TAN_3	TAN	pig	female	adult	0	0	4	2	3	0	1	0	1	0	0	0	0	0	0	0	0	0	0	0	0	0	0	0	0	0	1	1	0	1	1	0	1	1	0
1915	TAN_3	TAN	pig	female	juvenile	0	0	3	2	3	0	1	0	1	0	0	0	0	0	0	0	0	0	0	0	0	0	0	0	0	0	1	1	0	1	1	0	1	1	0
1921	TAN_3	TAN	pig	female	juvenile	0	0	2	2	3	0	1	0	1	0	0	0	0	0	0	0	0	0	0	0	0	0	0	0	0	0	1	1	0	1	1	0	1	1	0
1929	TAN_3	TAN	pig	male	juvenile	0	0	3	2	3	0	1	0	1	0	0	0	0	0	0	0	0	0	0	0	0	0	0	0	0	0	1	1	0	1	1	0	1	1	0
1933	TAN_3	TAN	pig	female	adult	0	0	4	2	3	0	1	0	1	0	0	0	0	0	0	0	0	0	0	0	0	0	0	0	0	0	1	1	0	1	1	0	1	1	0
1938	TAN_3	TAN	pig	female	adult	0	0	3	2	3	0	1	0	1	0	0	0	0	0	0	0	0	0	0	0	0	0	0	0	0	0	1	1	0	1	1	0	1	1	0
1939	TAN_3	TAN	pig	female	juvenile	0	0	3	2	3	0	1	0	1	0	0	0	0	0	0	0	0	0	0	0	0	0	0	0	0	0	1	1	0	1	1	0	1	1	0
1942	TAN_3	TAN	pig	female	juvenile	0	0	3	2	3	0	1	0	1	0	0	0	0	0	0	0	0	0	0	0	0	0	0	0	0	0	1	1	0	1	1	0	1	1	0
1946	TAN_3	TAN	pig	male	juvenile	0	0	2	2	3	0	1	0	1	0	0	0	0	0	0	0	0	0	0	0	0	0	0	0	0	0	1	1	0	1	1	0	1	1	0
1948	TAN_3	TAN	pig	female	adult	0	0	4	2	3	0	1	0	1	0	0	0	0	0	0	0	0	0	0	0	0	0	0	0	0	0	1	1	0	1	1	0	1	1	0
1968	TAN_3	TAN	pig	female	adult	0	0	3	2	3	0	1	0	1	0	0	0	0	0	0	0	0	0	0	0	0	0	0	0	0	0	1	1	0	1	1	0	1	1	0
1977	TAN_3	TAN	pig	male	adult	0	0	4	2	3	0	1	0	1	0	0	0	0	0	0	0	0	0	0	0	0	0	0	0	0	0	1	1	0	1	1	0	1	1	0
1979	TAN_3	TAN	pig	female	juvenile	0	0	3	2	3	0	1	0	1	0	0	0	0	0	0	0	0	0	0	0	0	0	0	0	0	0	1	1	0	1	1	0	1	1	0
1981	TAN_3	TAN	pig	female	adult	0	0	4	2	3	0	1	0	1	0	0	0	0	0	0	0	0	0	0	0	0	0	0	0	0	0	1	1	0	1	1	0	1	1	0
1983	TAN_3	TAN	pig	female	adult	0	0	3	2	3	0	1	0	1	0	0	0	0	0	0	0	0	0	0	0	0	0	0	0	0	0	1	1	0	1	1	0	1	1	0
1986	TAN_3	TAN	pig	male	juvenile	0	0	2	2	3	0	1	0	1	0	0	0	0	0	0	0	0	0	0	0	0	0	0	0	0	0	1	1	0	1	1	0	1	1	0
1988	TAN_3	TAN	pig	female	juvenile	0	0	2	2	3	0	1	0	1	0	0	0	0	0	0	0	0	0	0	0	0	0	0	0	0	0	1	1	0	1	1	0	1	1	0
1989	TAN_3	TAN	pig	female	juvenile	0	0	3	2	3	0	1	0	1	0	0	0	0	0	0	0	0	0	0	0	0	0	0	0	0	0	1	1	0	1	1	0	1	1	0
1417	TAN_4	TAN	cow	female	adult	0	0	3	2	5	0	1	1	2	2	1	0	0	1	0	0	1	1	0	0	1	0	0	0	0	0	0	0	0	0	0	0	0	0	0
1418	TAN_4	TAN	cow	female	adult	0	0	4	2	5	0	1	1	2	2	1	0	0	1	0	0	1	1	0	0	1	0	0	0	0	0	0	0	0	0	0	0	0	0	0
1423	TAN_4	TAN	cow	female	adult	0	0	4	2	5	0	1	1	2	2	1	0	0	1	0	0	1	1	0	0	1	0	0	0	0	0	0	0	0	0	0	0	0	0	0
1455	TAN_4	TAN	cow	female	adult	0	0	4	2	5	0	1	1	2	2	1	0	0	1	0	0	1	1	0	0	1	0	0	0	0	0	0	0	0	0	0	0	0	0	0
1506	TAN_4	TAN	cow	female	adult	0	0	4	2	5	0	1	1	2	2	1	0	0	1	0	0	1	1	0	0	1	0	0	0	0	0	0	0	0	0	0	0	0	0	0
1510	TAN_4	TAN	cow	female	adult	0	0	3	2	5	0	1	1	2	2	1	0	0	1	0	0	1	1	0	0	1	0	0	0	0	0	0	0	0	0	0	0	0	0	0
1893	TAN_4	TAN	cow	female	adult	0	0	4	2	5	0	1	1	2	2	1	0	0	1	0	0	1	1	0	0	1	0	0	0	0	0	0	0	0	0	0	0	0	0	0
1926	TAN_4	TAN	cow	female	adult	0	0	4	2	5	0	1	1	2	2	1	0	0	1	0	0	1	1	0	0	1	0	0	0	0	0	0	0	0	0	0	0	0	0	0
1934	TAN_4	TAN	cow	female	adult	0	0	4	2	5	0	1	1	2	2	1	0	0	1	0	0	1	1	0	0	1	0	0	0	0	0	0	0	0	0	0	0	0	0	0
1936	TAN_4	TAN	cow	female	adult	0	0	4	2	5	0	1	1	2	2	1	0	0	1	0	0	1	1	0	0	1	0	0	0	0	0	0	0	0	0	0	0	0	0	0
1937	TAN_4	TAN	cow	female	adult	0	0	4	2	5	0	1	1	2	2	1	0	0	1	0	0	1	1	0	0	1	0	0	0	0	0	0	0	0	0	0	0	0	0	0
1941	TAN_4	TAN	cow	female	adult	0	0	4	2	5	0	1	1	2	2	1	0	0	1	0	0	1	1	0	0	1	0	0	0	0	0	0	0	0	0	0	0	0	0	0
1943	TAN_4	TAN	cow	female	adult	0	0	4	2	5	0	1	1	2	2	1	0	0	1	0	0	1	1	0	0	1	0	0	0	0	0	0	0	0	0	0	0	0	0	0
1950	TAN_4	TAN	cow	female	adult	0	0	4	2	5	0	1	1	2	2	1	0	0	1	0	0	1	1	0	0	1	0	0	0	0	0	0	0	0	0	0	0	0	0	0
1952	TAN_4	TAN	cow	female	adult	0	0	4	2	5	0	1	1	2	2	1	0	0	1	0	0	1	1	0	0	1	0	0	0	0	0	0	0	0	0	0	0	0	0	0
1956	TAN_4	TAN	cow	female	adult	0	0	4	2	5	0	1	1	2	2	1	0	0	1	0	0	1	1	0	0	1	0	0	0	0	0	0	0	0	0	0	0	0	0	0
1959	TAN_4	TAN	cow	female	adult	0	0	4	2	5	0	1	1	2	2	1	0	0	1	0	0	1	1	0	0	1	0	0	0	0	0	0	0	0	0	0	0	0	0	0
1967	TAN_4	TAN	cow	male	adult	0	0	4	2	5	0	1	1	2	2	1	0	0	1	0	0	1	1	0	0	1	0	0	0	0	0	0	0	0	0	0	0	0	0	0
1973	TAN_4	TAN	cow	female	adult	0	0	4	2	5	0	1	1	2	2	1	0	0	1	0	0	1	1	0	0	1	0	0	0	0	0	0	0	0	0	0	0	0	0	0
1978	TAN_4	TAN	cow	female	adult	0	0	4	2	5	0	1	1	2	2	1	0	0	1	0	0	1	1	0	0	1	0	0	0	0	0	0	0	0	0	0	0	0	0	0
1990	TAN_4	TAN	cow	female	adult	0	0	4	2	5	0	1	1	2	2	1	0	0	1	0	0	1	1	0	0	1	0	0	0	0	0	0	0	0	0	0	0	0	0	0
1894	TAN_5	TAN	cow	male	adult	0	0	3	2	4	0	1	1	2	3	1	0	0	1	0	0	1	1	1	0	1	0	0	0	0	0	0	0	0	0	0	0	0	0	0
1899	TAN_5	TAN	cow	female	adult	0	0	4	2	4	0	1	1	2	3	1	0	0	1	0	0	1	1	1	0	1	0	0	0	0	0	0	0	0	0	0	0	0	0	0
1900	TAN_5	TAN	cow	female	adult	0	0	4	2	4	0	1	1	2	3	1	0	0	1	0	0	1	1	1	0	1	0	0	0	0	0	0	0	0	0	0	0	0	0	0
1917	TAN_5	TAN	cow	female	adult	0	0	4	2	4	0	1	1	2	3	1	0	0	1	0	0	1	1	1	0	1	0	0	0	0	0	0	0	0	0	0	0	0	0	0
1922	TAN_5	TAN	cow	female	adult	0	0	3	2	4	0	1	1	2	3	1	0	0	1	0	0	1	1	1	0	1	0	0	0	0	0	0	0	0	0	0	0	0	0	0
1925	TAN_5	TAN	cow	female	adult	0	0	4	2	4	0	1	1	2	3	1	0	0	1	0	0	1	1	1	0	1	0	0	0	0	0	0	0	0	0	0	0	0	0	0
1931	TAN_5	TAN	cow	male	adult	0	0	3	2	4	0	1	1	2	3	1	0	0	1	0	0	1	1	1	0	1	0	0	0	0	0	0	0	0	0	0	0	0	0	0
1932	TAN_5	TAN	cow	female	adult	0	0	4	2	4	0	1	1	2	3	1	0	0	1	0	0	1	1	1	0	1	0	0	0	0	0	0	0	0	0	0	0	0	0	0
1944	TAN_5	TAN	cow	female	adult	0	0	3	2	4	0	1	1	2	3	1	0	0	1	0	0	1	1	1	0	1	0	0	0	0	0	0	0	0	0	0	0	0	0	0
1947	TAN_5	TAN	cow	female	juvenile	0	0	3	2	4	0	1	1	2	3	1	0	0	1	0	0	1	1	1	0	1	0	0	0	0	0	0	0	0	0	0	0	0	0	0
1953	TAN_5	TAN	cow	female	adult	0	0	4	2	4	0	1	1	2	3	1	0	0	1	0	0	1	1	1	0	1	0	0	0	0	0	0	0	0	0	0	0	0	0	0
1954	TAN_5	TAN	cow	female	adult	0	0	4	2	4	0	1	1	2	3	1	0	0	1	0	0	1	1	1	0	1	0	0	0	0	0	0	0	0	0	0	0	0	0	0
1965	TAN_5	TAN	cow	female	adult	0	0	4	2	4	0	1	1	2	3	1	0	0	1	0	0	1	1	1	0	1	0	0	0	0	0	0	0	0	0	0	0	0	0	0
1970	TAN_5	TAN	cow	female	adult	0	0	3	2	4	0	1	1	2	3	1	0	0	1	0	0	1	1	1	0	1	0	0	0	0	0	0	0	0	0	0	0	0	0	0
1972	TAN_5	TAN	cow	female	adult	0	0	4	2	4	0	1	1	2	3	1	0	0	1	0	0	1	1	1	0	1	0	0	0	0	0	0	0	0	0	0	0	0	0	0
1974	TAN_5	TAN	cow	male	adult	0	0	4	2	4	0	1	1	2	3	1	0	0	1	0	0	1	1	1	0	1	0	0	0	0	0	0	0	0	0	0	0	0	0	0
1976	TAN_5	TAN	cow	female	adult	0	0	4	2	4	0	1	1	2	3	1	0	0	1	0	0	1	1	1	0	1	0	0	0	0	0	0	0	0	0	0	0	0	0	0
1980	TAN_5	TAN	cow	female	juvenile	0	0	3	2	4	0	1	1	2	3	1	0	0	1	0	0	1	1	1	0	1	0	0	0	0	0	0	0	0	0	0	0	0	0	0
1987	TAN_5	TAN	cow	female	adult	0	0	5	2	4	0	1	1	2	3	1	0	0	1	0	0	1	1	1	0	1	0	0	0	0	0	0	0	0	0	0	0	0	0	0
1453	TAN_6	TAN	pig	female	juvenile	0	0	3	2	3	0	1	0	2	0	0	0	0	0	0	0	0	0	0	0	0	0	1	0	0	0	1	2	0	1	1	0	0	0	0
1466	TAN_6	TAN	pig	female	adult	0	0	3	2	3	0	1	0	2	0	0	0	0	0	0	0	0	0	0	0	0	0	1	0	0	0	1	2	0	1	1	0	0	0	0
1479	TAN_6	TAN	pig	female	adult	0	0	3	2	3	0	1	0	2	0	0	0	0	0	0	0	0	0	0	0	0	0	1	0	0	0	1	2	0	1	1	0	0	0	0
1511	TAN_6	TAN	pig	male	adult	0	0	2	2	3	0	1	0	2	0	0	0	0	0	0	0	0	0	0	0	0	0	1	0	0	0	1	2	0	1	1	0	0	0	0
1518	TAN_6	TAN	pig	female	adult	0	0	3	2	3	0	1	0	2	0	0	0	0	0	0	0	0	0	0	0	0	0	1	0	0	0	1	2	0	1	1	0	0	0	0
1565	TAN_6	TAN	pig	male	adult	0	0	2	2	3	0	1	0	2	0	0	0	0	0	0	0	0	0	0	0	0	0	1	0	0	0	1	2	0	1	1	0	0	0	0
1589	TAN_6	TAN	pig	female	juvenile	0	0	3	2	3	0	1	0	2	0	0	0	0	0	0	0	0	0	0	0	0	0	1	0	0	0	1	2	0	1	1	0	0	0	0
1631	TAN_6	TAN	pig	female	juvenile	0	0	3	2	3	0	1	0	2	0	0	0	0	0	0	0	0	0	0	0	0	0	1	0	0	0	1	2	0	1	1	0	0	0	0
1969	TAN_6	TAN	pig	male	adult	0	0	3	2	3	0	1	0	2	0	0	0	0	0	0	0	0	0	0	0	0	0	1	0	0	0	1	2	0	1	1	0	0	0	0
1433	TAN_7	TAN	pig	female	juvenile	0	0	3	2	3	0	1	0	2	0	0	0	0	0	0	0	0	0	0	0	0	0	0	0	0	0	0	0	0	1	0	0	1	0	0
1438	TAN_7	TAN	pig	female	juvenile	0	0	3	2	3	0	1	0	2	0	0	0	0	0	0	0	0	0	0	0	0	0	0	0	0	0	0	0	0	1	0	0	1	0	0
1447	TAN_7	TAN	pig	female	adult	0	0	3	2	3	0	1	0	2	0	0	0	0	0	0	0	0	0	0	0	0	0	0	0	0	0	0	0	0	1	0	0	1	0	0
1460	TAN_7	TAN	pig	female	adult	0	0	2	2	3	0	1	0	2	0	0	0	0	0	0	0	0	0	0	0	0	0	0	0	0	0	0	0	0	1	0	0	1	0	0
1464	TAN_7	TAN	pig	female	adult	0	0	2	2	3	0	1	0	2	0	0	0	0	0	0	0	0	0	0	0	0	0	0	0	0	0	0	0	0	1	0	0	1	0	0
1465	TAN_7	TAN	pig	female	juvenile	0	0	3	2	3	0	1	0	2	0	0	0	0	0	0	0	0	0	0	0	0	0	0	0	0	0	0	0	0	1	0	0	1	0	0
1471	TAN_7	TAN	pig	female	juvenile	0	0	3	2	3	0	1	0	2	0	0	0	0	0	0	0	0	0	0	0	0	0	0	0	0	0	0	0	0	1	0	0	1	0	0
1484	TAN_7	TAN	pig	male	juvenile	0	0	3	2	3	0	1	0	2	0	0	0	0	0	0	0	0	0	0	0	0	0	0	0	0	0	0	0	0	1	0	0	1	0	0
1508	TAN_7	TAN	pig	female	adult	0	0	2	2	3	0	1	0	2	0	0	0	0	0	0	0	0	0	0	0	0	0	0	0	0	0	0	0	0	1	0	0	1	0	0
1512	TAN_7	TAN	pig	female	juvenile	0	0	3	2	3	0	1	0	2	0	0	0	0	0	0	0	0	0	0	0	0	0	0	0	0	0	0	0	0	1	0	0	1	0	0
1522	TAN_7	TAN	pig	female	juvenile	0	0	3	2	3	0	1	0	2	0	0	0	0	0	0	0	0	0	0	0	0	0	0	0	0	0	0	0	0	1	0	0	1	0	0
1579	TAN_7	TAN	pig	male	adult	0	0	4	2	3	0	1	0	2	0	0	0	0	0	0	0	0	0	0	0	0	0	0	0	0	0	0	0	0	1	0	0	1	0	0
1467	TAN_8	TAN	pig	female	adult	0	0	4	2	1	0	1	0	1	0	0	0	0	0	0	0	0	0	0	0	0	0	0	0	0	0	1	1	0	1	1	0	0	0	0
1474	TAN_8	TAN	pig	female	adult	0	0	3	2	1	0	1	0	1	0	0	0	0	0	0	0	0	0	0	0	0	0	0	0	0	0	1	1	0	1	1	0	0	0	0
1486	TAN_8	TAN	pig	male	adult	0	0	4	2	1	0	1	0	1	0	0	0	0	0	0	0	0	0	0	0	0	0	0	0	0	0	1	1	0	1	1	0	0	0	0
1500	TAN_8	TAN	pig	female	adult	0	0	4	2	1	0	1	0	1	0	0	0	0	0	0	0	0	0	0	0	0	0	0	0	0	0	1	1	0	1	1	0	0	0	0
1583	TAN_8	TAN	pig	female	adult	0	0	4	2	1	0	1	0	1	0	0	0	0	0	0	0	0	0	0	0	0	0	0	0	0	0	1	1	0	1	1	0	0	0	0
1420	TAN_9	TAN	cow	female	adult	0	0	3	2	3	1	1	1	2	3	1	0	0	1	1	0	1	1	1	0	1	0	0	0	0	0	0	0	0	0	0	0	0	0	0
1431	TAN_9	TAN	cow	female	juvenile	1	0	4	2	3	1	1	1	2	3	1	0	0	1	1	0	1	1	1	0	1	0	0	0	0	0	0	0	0	0	0	0	0	0	0
1444	TAN_9	TAN	cow	female	adult	0	0	4	2	3	1	1	1	2	3	1	0	0	1	1	0	1	1	1	0	1	0	0	0	0	0	0	0	0	0	0	0	0	0	0
1454	TAN_9	TAN	cow	male	juvenile	0	0	4	2	3	1	1	1	2	3	1	0	0	1	1	0	1	1	1	0	1	0	0	0	0	0	0	0	0	0	0	0	0	0	0
1461	TAN_9	TAN	cow	female	adult	0	0	3	2	3	1	1	1	2	3	1	0	0	1	1	0	1	1	1	0	1	0	0	0	0	0	0	0	0	0	0	0	0	0	0
1462	TAN_9	TAN	cow	female	adult	0	0	4	2	3	1	1	1	2	3	1	0	0	1	1	0	1	1	1	0	1	0	0	0	0	0	0	0	0	0	0	0	0	0	0
1468	TAN_9	TAN	cow	male	juvenile	1	0	4	2	3	1	1	1	2	3	1	0	0	1	1	0	1	1	1	0	1	0	0	0	0	0	0	0	0	0	0	0	0	0	0
1469	TAN_9	TAN	cow	female	adult	0	0	4	2	3	1	1	1	2	3	1	0	0	1	1	0	1	1	1	0	1	0	0	0	0	0	0	0	0	0	0	0	0	0	0
1470	TAN_9	TAN	cow	female	adult	0	0	3	2	3	1	1	1	2	3	1	0	0	1	1	0	1	1	1	0	1	0	0	0	0	0	0	0	0	0	0	0	0	0	0
1472	TAN_9	TAN	cow	female	juvenile	1	0	3	2	3	1	1	1	2	3	1	0	0	1	1	0	1	1	1	0	1	0	0	0	0	0	0	0	0	0	0	0	0	0	0
1473	TAN_9	TAN	cow	male	adult	0	0	4	2	3	1	1	1	2	3	1	0	0	1	1	0	1	1	1	0	1	0	0	0	0	0	0	0	0	0	0	0	0	0	0
1475	TAN_9	TAN	cow	female	adult	0	0	3	2	3	1	1	1	2	3	1	0	0	1	1	0	1	1	1	0	1	0	0	0	0	0	0	0	0	0	0	0	0	0	0
1480	TAN_9	TAN	cow	female	adult	1	0	3	2	3	1	1	1	2	3	1	0	0	1	1	0	1	1	1	0	1	0	0	0	0	0	0	0	0	0	0	0	0	0	0
1481	TAN_9	TAN	cow	female	adult	0	0	3	2	3	1	1	1	2	3	1	0	0	1	1	0	1	1	1	0	1	0	0	0	0	0	0	0	0	0	0	0	0	0	0
1483	TAN_9	TAN	cow	female	adult	0	0	4	2	3	1	1	1	2	3	1	0	0	1	1	0	1	1	1	0	1	0	0	0	0	0	0	0	0	0	0	0	0	0	0
1489	TAN_9	TAN	cow	male	juvenile	0	0	4	2	3	1	1	1	2	3	1	0	0	1	1	0	1	1	1	0	1	0	0	0	0	0	0	0	0	0	0	0	0	0	0
1516	TAN_9	TAN	cow	female	adult	0	0	4	2	3	1	1	1	2	3	1	0	0	1	1	0	1	1	1	0	1	0	0	0	0	0	0	0	0	0	0	0	0	0	0
1517	TAN_9	TAN	cow	female	adult	0	0	3	2	3	1	1	1	2	3	1	0	0	1	1	0	1	1	1	0	1	0	0	0	0	0	0	0	0	0	0	0	0	0	0
1519	TAN_9	TAN	cow	female	adult	0	0	3	2	3	1	1	1	2	3	1	0	0	1	1	0	1	1	1	0	1	0	0	0	0	0	0	0	0	0	0	0	0	0	0
1493	TSH_1	TSH	cow	female	adult	1	0	5	2	2	1	0	1	1	1	1	0	0	1	1	0	1	0	0	0	0	0	0	0	0	0	0	0	0	0	0	0	0	0	0
1501	TSH_1	TSH	cow	female	adult	1	0	4	2	2	1	0	1	1	1	1	0	0	1	1	0	1	0	0	0	0	0	0	0	0	0	0	0	0	0	0	0	0	0	0
1515	TSH_1	TSH	cow	female	adult	1	0	4	2	2	1	0	1	1	1	1	0	0	1	1	0	1	0	0	0	0	0	0	0	0	0	0	0	0	0	0	0	0	0	0
1523	TSH_1	TSH	cow	female	infant	1	0	3	2	2	1	0	1	1	1	1	0	0	1	1	0	1	0	0	0	0	0	0	0	0	0	0	0	0	0	0	0	0	0	0
1529	TSH_1	TSH	cow	male	adult	1	0	6	2	2	1	0	1	1	1	1	0	0	1	1	0	1	0	0	0	0	0	0	0	0	0	0	0	0	0	0	0	0	0	0
1531	TSH_1	TSH	cow	male	adult	1	0	4	2	2	1	0	1	1	1	1	0	0	1	1	0	1	0	0	0	0	0	0	0	0	0	0	0	0	0	0	0	0	0	0
1532	TSH_1	TSH	cow	female	adult	1	0	4	2	2	1	0	1	1	1	1	0	0	1	1	0	1	0	0	0	0	0	0	0	0	0	0	0	0	0	0	0	0	0	0
1536	TSH_1	TSH	cow	female	juvenile	1	0	4	2	2	1	0	1	1	1	1	0	0	1	1	0	1	0	0	0	0	0	0	0	0	0	0	0	0	0	0	0	0	0	0
1541	TSH_1	TSH	cow	female	adult	1	0	4	2	2	1	0	1	1	1	1	0	0	1	1	0	1	0	0	0	0	0	0	0	0	0	0	0	0	0	0	0	0	0	0
1546	TSH_1	TSH	cow	female	infant	0	0	4	2	2	1	0	1	1	1	1	0	0	1	1	0	1	0	0	0	0	0	0	0	0	0	0	0	0	0	0	0	0	0	0
1549	TSH_1	TSH	cow	female	adult	1	0	3	2	2	1	0	1	1	1	1	0	0	1	1	0	1	0	0	0	0	0	0	0	0	0	0	0	0	0	0	0	0	0	0
1550	TSH_1	TSH	cow	male	juvenile	1	1	4	2	2	1	0	1	1	1	1	0	0	1	1	0	1	0	0	0	0	0	0	0	0	0	0	0	0	0	0	0	0	0	0
[truncated: 185 more rows]
